# Supplementary material for: A rapid, simple method for the genetic discrimination of intact Arabidopsis thaliana mutant seeds using metabolic profiling by direct analysis in real-time mass spectrometry
Source: Plant Methods. 2011 Jun 10;7:14. doi: 10.1186/1746-4811-7-14 (PMC3138417; doi:10.1186/1746-4811-7-14)
Supplement: Additional file 1 — Raw data of DART-MS spectra from intact 14 Arabidopsis mutant seeds. MS spectral data was consisted of three replicates from each seed line. [file 1746-4811-7-14-S1.XLSX]

## Sheet: ban-1st(1000)
##JEOL-DX=2.00
##DATA TYPE=Mass Profile Spectrum
##DATA PROCESSING=unrounded
##SPECTROMETER=JMS-T100LC
##DATA SYSTEM=JEOL MassCenter
##MEASUREMENT DATE=2006/07/28,15:12
##SAMPLE NAME=
##NOTE=
##INLET=LC
##IONIZATION MODE=ESI
##IONIZATION POLARITY=+
##ION SPECIES=Regular
##SCAN RANGE=50.000000,1000.000000
##REPETITION RATE=0.400000 seconds
##RETENTION TIME=13.138500 min
##RETENSION TIME=13.138500 min
##SCAN NUMBER=AVE[BCK[LV,5.0%];AVE(MS1!T14.019..14.060);,1.0]
##SCAN LAW=TOF
##DATA COMPONENT=mass
##DATA UNITS=m/z
##DATA MAXIMUM=999.987734
##DATA MINIMUM=50.000818
##NPOINTS=83296
##DATA=
mutant	ban			chs			co2			Col-0			dfr			f3h			f3'h			ft1			ldox			Ler			pap1-D			phy B			tt2			ugt
m/z	1st	2nd	3rd	1st	2nd	3rd	1st	2nd	3rd	1st	2nd	3rd	1st	2nd	3rd	1st	2nd	3rd	1st	2nd	3rd	1st	2nd	3rd	1st	2nd	3rd	1st	2nd	3rd	1st	2nd	3rd	1st	2nd	3rd	1st	2nd	3rd	1st	2nd	3rd
57.11	1230.98	1490.14	1230.98	857.409	1071.51	1681.01	973.552	486.245	674.991	846.285	794.905	2227.14	323.471	1033.75	2243.96	942.236	942.122	1458.61	495.068	953.795	2402.27	466.991	338.69	600.243	388.509	696.793	2605.35	806.45	24.7414	603.936	1034.86	52.031	1184	959.558	797.432	1111.53	682.419	48.2085	721.029	782.656	1137.52	2336.98
57.1145	1314.7	1463.84	1314.7	756.387	1032.58	1728.68	911.962	475.675	715.213	708.004	782.395	2274.69	292.862	1035.54	2370.23	839.401	914.124	1558.41	426.291	962.04	2597.41	454.29	349.02	591.295	329.283	701.57	2700.96	770.349	21.7012	635.188	942.536	54.264	1328.63	865.772	816.192	1154.96	634.352	54.6305	760.232	709.702	1133.31	2345.53
59.0721	2468.77	2550.88	2468.77	492.495	1262.9	2865.95	2011.9	1312.47	330.885	491.384	1329.34	4169.19	663.347	1179.06	4742.8	529.124	1032.82	3473.88	651.005	1047.59	4525.97	1038.61	797.014	276.34	1245.06	1327.93	5757.67	2965.35	4.10625	317.133	2525.84	8.07009	657.272	2887.88	1927.05	1102.67	2156.72	12.8055	351.19	3115.77	2003.69	4202.78
59.0766	11888.5	12240.3	11888.5	2769.98	7009.69	14000.7	9642.94	7229.11	2617.96	2737.52	6878.14	19494.1	3473.08	6545.14	21471.8	2929.35	5904.42	16385.1	3406.73	5938	20915.3	5202.95	4826.11	2093.89	5551.7	7114.03	26615	13018.2	63.5513	2390.08	11129.6	111.38	4893.09	12879	10236.4	6596.44	9634.85	143.449	2695.36	13314.2	10201	19203.9
59.0812	35025.5	35405.7	35025.5	7590.09	20631.6	41043.1	26600.5	21643.8	9111.8	7388	19724.8	56559.5	9470.17	19360.7	61813.3	7972.98	17488.7	48500	9048.53	17566.8	60425.1	14310.2	14614.7	7051.21	14631.1	20810.5	73899.6	34195.6	251.732	8010.68	29486.5	478.11	16810	34305.1	30916.7	20866.2	25674.9	589.793	9325.57	34376.2	29838.9	55472.5
59.0857	66691	63785.8	66691	12221.3	36784.4	76995.7	45282.4	39495.9	17652.7	11757.2	35046.9	105443	15392.5	34763.3	117067	12819.4	31352	91111.4	14660.4	31579.6	113582	24422.6	26853	13540.5	23669.2	37386.6	141754	57180.9	499.113	15700	49062.5	887.853	34115.9	57821.5	57779.4	39932.1	42877.2	1111.65	18290.3	56236.1	53836.6	105026
59.0902	89019.6	79933.7	89019.6	13457.6	45418.8	101540	54120.2	49710	23662.1	12979.3	42828.8	138781	17370.9	43042.2	155649	14085.1	39047.4	121064	16213.6	39380.3	147481	28807.6	34211.7	18276.5	26765.9	46661	188241	66639	646.982	21135.1	56469.2	1125.15	47508.5	67309	75531.2	53228	49619.1	1470.1	24703.9	64267.1	67698.8	140149
59.0947	85259.5	69586.4	85259.5	10286.6	39251	94746.1	45185	43866.1	21625.3	9733.28	36669.6	128835	13423.4	37366.7	151737	10785	33952.7	112861	12497.2	34273.7	140542	23787.2	30306.8	16763.8	21049	40609.1	181800	54610.3	550.113	19475.7	45698.6	995.756	45766.9	55503.1	68437.1	49410.9	40500.8	1243.35	22854.5	51596	59164.8	135197
59.0993	63574.9	44252.8	63574.9	6052.02	24325.5	64428.8	27601.3	27603.2	14111.2	5754.24	22685.2	87780.2	7936.24	23135.6	118674	6377.63	21049.1	76724.5	7327.04	21168.1	107487	14223.4	18932	10816.9	12484.8	25423.8	139079	33039	338.486	12667	27605.2	626.647	30996.3	33550.7	44545.2	32985.1	24440	780.108	14970.4	30865.8	37534.1	102586
59.1038	40987.8	25507.2	40987.8	3714.39	13901.8	37966	15801.1	15817.4	8180.31	3519.99	13025.4	51965.6	4789.52	13318.5	76001.9	3871.98	12088.8	45042.6	4422.54	12178.2	71372.3	8299.82	10951.9	6239.22	7306.73	14549	88113.3	18909.6	216.859	7327.55	15874.4	379.9	18010.8	19279.3	25610.9	19057.8	14135.5	485.397	8695	17700.1	21530.5	65375.7
59.1083	26058.3	16872.6	26058.3	2826.21	9457.96	23284.2	11025.7	10497.3	5313.61	2718.57	8882.67	31808.4	3588.88	9005.48	44244.5	2924.98	8207.17	27771	3334.11	8274.45	44660.2	5907.31	7280.81	4109.94	5368.3	9828.33	53659.1	13384.6	154.456	4745.7	11325	273.681	11067.7	13536.1	16434.6	11918	9992.57	355.266	5585.88	12786.1	14297.5	39388.2
59.1129	18141.8	13631.4	18141.8	2318.37	7792.08	18090	9003.52	8614.7	4375.23	2205.39	7271.17	24470.1	2910.27	7413.36	28746.1	2385.87	6785.55	21797.2	2713.41	6834.95	29386.6	4863.26	6015.8	3385.1	4317.47	8028.29	36093	10847.7	130.468	3904.35	9131.86	234.349	8925.41	10993.6	13278	9634.79	8143.92	295.156	4591.77	10285.1	11582.4	26467.2
59.1174	12620.2	9610.9	12620.2	1643.66	5508.99	13491.6	6186.33	6160.35	3340.9	1579.24	5108.02	18191	2049.26	5267.95	21261.5	1694.76	4843.39	16300.8	1893.95	4851.66	19540.1	3348.48	4346.68	2541.57	2917.64	5706.7	26181.1	7270.94	107.084	2945.6	6158.1	203.573	6823.91	7398.18	9658.91	7242.7	5516.92	241.931	3509.59	6817.09	8237.36	19175.9
59.1219	8168.23	5656.76	8168.23	1145.64	3324.2	8182.69	3703.65	3723.5	2110.44	1096.53	3071.29	10975.2	1375.7	3215.34	14963	1157.53	2960.24	9664.78	1279.02	2965.89	13368.6	2095.35	2675.92	1587	1832.42	3443.18	17254	4290.19	78.218	1842.08	3689.03	140.922	4196.65	4400.08	5716.18	4380.5	3317.69	170.195	2208.38	4039.56	4863.86	12957.1
59.1264	5619.15	4034.73	5619.15	1048.47	2537.18	5141.64	2900.07	2748.26	1570.75	1027.61	2343.04	6816.15	1235.72	2445.68	9381.24	1050.77	2264.33	6018.75	1159.13	2263.34	9755.3	1713.36	2008.57	1177.45	1553.75	2584.82	11095	3386.52	65.0317	1345.39	2967.67	117.422	2803.28	3452.19	3891.61	2943.34	2657.27	151.597	1604.83	3280.56	3527.73	8444.91
59.131	4473.71	3953.89	4473.71	962.722	2491.59	4639.76	2890.43	2683.56	1465.99	926.457	2302.02	6121.32	1151.73	2381.76	6443.67	972.974	2213.58	5525.57	1084.14	2216.15	7351.44	1675.39	1938.55	1109.41	1520.63	2520.8	8211.34	3423.5	56.4229	1253.19	2969.03	102.805	2582.3	3478.82	3743.98	2787.36	2643.82	130.704	1494.81	3320.48	3453.34	6204.11
59.1355	3832.78	3815.87	3832.78	955.539	2450.74	4656.84	2747.97	2648.11	1516.13	930.541	2242.27	6075.39	1139.05	2349.19	5625.14	969.911	2171.62	5504.34	1062.04	2176.12	5471.59	1616.78	1929.94	1127.1	1435.7	2472.59	7148.61	3183	64.9311	1284.17	2784.78	121.265	2662.11	3254.2	3720.4	2804.4	2499.1	140.957	1542.94	3061.09	3374.45	5403.84
59.14	3061.25	2995.19	3061.25	768.35	1914.53	3849.18	2130.14	2086.7	1242.33	737.052	1752.61	5049.14	896.088	1858.72	5191.88	775.554	1727.26	4529.24	844.481	1711.21	4267.62	1262.32	1545.2	922.327	1110.68	1937.93	6120.34	2411.49	53.3367	1048.1	2117.88	95.5031	2208.7	2476.98	2952.05	2315.05	1921.63	113.143	1261.36	2309.47	2631.51	4662.86
59.1446	2425.87	2199.79	2425.87	636.348	1427.57	2852.76	1588.41	1543.67	957.387	624.557	1307.42	3736.17	736.968	1378.47	4409.86	635.688	1299.61	3274.73	693.719	1280.78	3693.41	966.242	1158.68	704.978	856.711	1456.46	5022.85	1798.38	41.6306	802.959	1589.58	77.3661	1628.9	1836.99	2156.26	1682.26	1451.37	97.5415	965.374	1730.92	1939.39	3842.91
59.1491	2230.53	1933.47	2230.53	632.247	1331.18	2413.5	1501.85	1408.43	888.045	616.336	1203.71	3116.46	725.798	1281.1	3771.26	625.344	1222.56	2756.45	684.557	1207.75	3562.83	934.95	1079.64	655.024	835.122	1336.82	4312.39	1675.18	40.8405	732.797	1496.81	72.9777	1421.68	1715.89	1878.49	1477.98	1366.65	90.4983	883.574	1629.09	1729.2	3370.6
59.1536	2041.92	1708.42	2041.92	517.215	1152.23	2139.85	1306.1	1223.9	760.014	502.818	1056.11	2801.89	599.323	1113.11	3267.03	517.901	1037.92	2543.69	561.021	1037.21	3189.3	801.766	927.045	559.3	718.566	1154.17	3904.92	1500.09	39.0238	633.152	1335.44	72.4449	1226.03	1532.01	1653.18	1285.33	1210.01	84.9953	758.566	1467.05	1516.79	2990.13
59.1582	2007.63	1763.69	2007.63	446.548	1105.5	2197.91	1240.24	1201.57	684.039	434.834	1028.62	2860.74	526.197	1063.61	3429.59	447.015	971.419	2452.3	481.052	979.935	3140.19	746.278	866.637	505.058	666.414	1121.81	3991.82	1478.26	34.135	584.048	1293.9	66.1754	1185.65	1518.72	1686.56	1246.77	1154.43	72.3997	696.654	1441.02	1548.31	3037.03
59.1627	1765.55	1455.13	1765.55	357.63	910.915	1883.98	1008.77	1002.83	573.765	352.283	842.737	2503.52	419.447	871.583	2976.16	354.748	804.949	2212.72	392.338	813.867	2813.65	602.953	722.157	426.997	520.949	921.191	3528.36	1173.8	24.7333	493.754	1024.7	45.069	1022.72	1202.72	1442.42	1070.39	918.268	59.6839	579.304	1132.55	1276.04	2684.02
59.1672	1355.16	1071.81	1355.16	305.471	697.565	1381.11	759.043	762.711	465.576	297.812	643.424	1796.57	343.954	678.801	2230.51	299.433	633.433	1589.27	316.55	639.138	2177.3	472.35	567.063	348.736	402.857	712.793	2625.79	874.305	23.964	393.976	760.334	41.2917	807.067	892.723	1077.77	802.189	689.393	49.7854	472.1	832.651	944.823	2026.36
59.1718	1364.54	1223.6	1364.54	425.671	866.715	1418.37	957.594	914.265	593.039	417.591	792.967	1796.77	484.439	841.347	2025.84	424.857	793.152	1634.96	453.798	786.668	2093.71	618.4	708.201	440.95	551.416	863.607	2387.82	1077.05	31.8574	499.214	973.319	61.5458	935.153	1107.69	1172.32	953.282	882.13	71.201	595.805	1057.4	1104.47	1912.66
59.1763	1370.8	1348.3	1370.8	404.964	906.783	1552.94	1020.45	971.361	575.93	395.429	838.392	1970.55	468.293	869.514	2187.94	403.333	804.663	1705.31	429.989	807.648	2130.16	631.376	713.942	420.092	567.167	907.217	2557.66	1192.11	28.7007	483.873	1065.23	58.3497	929.104	1232.65	1277.19	963.606	949.683	67.3499	576.528	1175.37	1215.97	2004.02
59.1808	1495.02	1332.09	1495.02	347.576	852.666	1646.1	956.353	933.918	535.212	342.321	784.976	2169.57	405.848	816.341	2416.23	346.597	760.963	1931.72	380.313	765.375	2370.78	574.585	676.217	398.254	508.849	858.16	2884.82	1104.67	23.6766	462.134	977.339	41.933	922.457	1142.04	1300.38	973.195	878.423	57.8802	539.193	1084.96	1177.59	2225.36
59.1853	1371.91	1109	1371.91	289.857	698.323	1433.21	771.198	755.514	444.342	285.104	643.9	1885.42	335.474	668.045	2275.68	284.737	621.973	1683.53	306.288	626.997	2186.39	467.524	556.324	330.565	403.51	704.546	2713.94	909.857	20.6032	379.704	774.092	37.7402	779.97	917.555	1087.71	806.604	705.822	46.6942	451.49	867.04	959.529	2063.54
59.1899	1123.04	955.837	1123.04	284.214	605.62	1189.19	668.052	645.062	384.447	281.497	559.57	1538.22	324.411	584.372	1862.66	284.665	540.691	1353.02	303.553	544.085	1748.39	418.767	484.377	286.298	371.739	622.316	2161.89	770.801	22.0644	333.395	677.193	41.3195	671.937	781.301	923.877	683.936	613.361	46.0026	393.976	740.804	836.434	1662.55
59.1989	1030.41	873.806	1030.41	260.866	563.712	1085.81	647.922	603.536	355.417	252.49	511.751	1415.37	294.999	542.857	1745.27	258.868	508.003	1209.78	282.469	507.083	1614.23	394.932	444.715	262.664	362.968	572.826	2025.23	765.526	17.696	297.947	670.842	30.8975	572.737	780.285	821.631	617.788	607.663	39.7911	355.106	748.417	765.595	1557.65
59.2035	1213.57	959.532	1213.57	257.253	610.553	1249.53	692.723	645.39	380.859	249.141	562.104	1655	297.49	586.888	2140.6	251.129	550.112	1405.75	275.475	543.346	1976.06	413.625	485.203	286.342	370.013	617.511	2476.59	816.205	16.576	315.249	702.973	30.9713	638.969	820.64	916.358	683.492	638.258	37.1863	384.872	784.149	835.393	1878.49
59.208	1213.67	941.078	1213.67	253.099	571.67	1210.15	651.795	613.337	354.68	251.646	537.842	1612.19	293.588	554.744	2074.74	258.136	515.373	1405.56	274.998	514.867	1982.07	394.937	457.71	263.901	351.657	591.774	2417.36	759.319	19.1324	307.503	664.782	37.1772	632.687	767.976	901.786	672.4	601.124	41.9028	366.739	734.551	802.633	1831.69
59.2125	1039.78	786.407	1039.78	243.238	505.98	1035.53	574.623	541.175	343.327	237.229	466.286	1364.42	275.057	487.867	1714.2	236.959	460.666	1222.69	251.646	457.83	1678.13	350.567	410.754	253.122	317.223	504.259	2032.41	646.469	17.1083	282.327	574.663	33.7408	557.839	661.695	758.369	613.522	525.927	39.0186	340.818	632.076	688.297	1550.71
60.0816	2060.97	1589.23	2060.97	655.594	855.822	2486.43	1207.98	686.979	555.344	373.207	691.766	2232.32	421.882	1098.64	2869.38	502.069	1083.2	2584.21	426.652	987.73	2403.56	655.278	535.585	473.287	597.085	931.356	3803.95	1356.5	22.6122	572.904	915.573	19.3336	997.501	1072.56	742.95	626.555	1036.71	37.0867	1247	970.432	1183.59	3196.62
60.0861	3377.11	2592.6	3377.11	795.446	1390.75	3868.54	1882.98	1300.19	885.196	535.038	1183.67	3913.52	627.548	1642.14	4905.33	697.496	1626.96	4177.63	620.441	1519.4	4402.37	1006.74	932.365	766.368	937.343	1522.19	6516.86	2194.4	25.2317	886.531	1604.2	32.8531	1684.49	1857.47	1552.77	1154.83	1622.66	54.2747	1773.76	1734.61	2085.91	5249.7
60.0907	4281.8	3270.59	4281.8	783.665	1713.37	4619.5	2247.9	1691.09	1100.36	589.416	1563.82	5153.14	737.488	1980.87	6546.89	705.096	1840.73	5214.49	709.838	1802.74	6025.71	1204.67	1215.27	917.849	1093.36	1902.32	8295.8	2606.49	32.2364	1034.07	1976.71	41.71	2147.66	2389.88	2270.62	1746.8	1959.62	68.2858	1832.18	2253.36	2685.02	6739.97
60.0953	4142.08	3057.13	4142.08	630.787	1658.37	4246.67	2028.84	1712.82	1005.83	507.886	1483.54	5081.91	640.246	1768.5	6697.8	581.654	1622.57	4896.55	594.856	1635.13	6139.03	1102.8	1215.08	826.451	966.697	1799.19	8131.91	2413.87	30.9853	984.539	1902.8	39.2088	2112.96	2250.67	2377.39	1888.87	1780.43	67.3702	1544.57	2080.84	2515.84	6381.66
60.0998	3193.17	2245.52	3193.17	465.09	1196.67	3180.52	1443.82	1268.7	784.486	344.568	1074.89	3816	458.056	1294.32	5093.99	424.833	1193.56	3690.41	429.456	1191.69	4698.67	782.108	882.684	627.157	687.018	1304.22	6234.53	1679.74	25.68	765.908	1359.46	36.9045	1640.41	1621.22	1869.19	1466.95	1285.21	47.7132	1143.49	1463.97	1839.45	4960.29
60.1044	2127.01	1528.36	2127.01	335.566	829.684	2157.82	1024.3	871.166	566.237	260.826	732.379	2539.32	319.875	888.816	3333.92	324.602	854.499	2496.2	311.38	839.069	3105.13	576.889	605.561	433.501	500.938	907.794	4134.67	1133.88	17.0213	518.93	912.246	22.2088	1117.87	1079.37	1220	944.385	881.366	33.0651	853.634	977.645	1287.4	3331.69
60.109	1813.41	1262.53	1813.41	340.854	668.357	1685.73	901.524	742.952	491.031	228.787	610.665	1824.76	300.875	758.557	2481.17	307.127	802.88	2199.29	285.925	775.234	2246.72	611.228	541.896	421.382	508.759	769.353	3003.29	907.421	30.1663	480.073	710.114	22.2845	835.02	839.105	876.722	680.384	839.475	38.7599	885.593	799.327	1052.21	2688.12
60.1135	2100.53	1310.87	2100.53	376.635	679.79	1600.95	978.652	877.066	574.821	230.869	638.638	1555.14	319.811	773.869	2471.64	334.32	929.523	2554.49	292.38	899.681	2091.53	862.926	630.921	543.122	640.794	820.157	2763.89	855	71.8624	640.291	673.099	31.9879	760.957	777.165	791.149	605.009	990.704	59.7483	1271.24	764.359	1065.8	2970.01
60.1181	2655.94	1346.54	2655.94	391.197	662.249	1652.32	1035.76	1011.87	743.324	192.867	652.895	1400.77	320.824	812.153	2632.67	337.526	1083.48	3240.12	284.178	1050.42	2135.27	1060.04	712.567	729.553	736.097	875.121	2758.52	731.633	109.924	828.347	593.919	57.1048	719.105	686.314	739.029	538.998	1095.79	85.3248	1808.61	703.088	1123.77	3621.03
60.1227	2724.49	1259.17	2724.49	330.887	580.934	1512.1	959.217	1002.82	786.243	164.095	591.49	1161.01	272.973	751.714	2553.6	306.888	1064.86	3454.58	241.063	1017.47	1923.74	1037.78	709.169	796.949	680.012	817.694	2564.53	591.911	116.013	887.142	474.355	53.1277	647.531	550.239	618.221	432.94	1013.87	88.4084	2028.96	540.63	1021.31	3771.49
60.1272	2312.96	1029.19	2312.96	271.911	455.345	1256.75	744.534	796.633	638.398	130.154	465.474	942.333	208.197	594.852	2064.51	236.245	876.751	2749.2	188.587	823.232	1560.43	785.601	592.456	641.194	508.24	659.07	2027.03	462.613	86.8031	712.779	366.11	42.3588	544.262	424.192	487.997	339.894	775.772	71.2075	1675.18	427.69	813.258	3094.23
60.1318	1580.19	740.336	1580.19	201.861	353.901	918.806	545.182	562.408	441.274	115.337	349.379	711.544	166.759	450.347	1492.95	179.696	614.525	1856.57	149.976	584.956	1136.03	550.327	409.974	451.693	361.551	480.184	1509.03	389.718	60.6422	539.646	301.691	22.5421	428.725	352.582	373.173	274.924	551.729	46.5011	1135.05	346.868	606.519	2131.82
60.1364	1124.84	570.212	1124.84	174.633	304.92	734.194	444.483	438.219	349.746	100.875	296.928	628.611	151.399	361.277	1093.13	157.644	471.849	1329.18	133.916	447.327	905.067	417.518	313.562	321.682	297.383	390.866	1180.46	335.793	47.9242	377.519	281.518	26.9092	353.846	321.002	339.198	264.673	440.852	38.5729	778.379	319.61	485.698	1509.64
61.0581	1731.38	1652.28	1731.38	1126.83	831.956	1757.93	1402.31	592.808	584.998	555.388	472.132	1615.36	405.922	1129.28	2416.48	705.098	965.683	1782.93	502.801	915.489	2080.23	648.426	501.45	666.198	501.48	1020.18	3695.24	804.484	22.2865	475.314	752.375	31.9574	790.603	914.433	546.157	543.809	829.769	31.0775	917.151	861.309	1458.97	2551.92
61.0627	3836.45	3538.98	3836.45	2018.58	1803.97	3822.95	2819.97	1325.21	1194.88	1040.47	1034.58	3789.51	765.028	2317.88	5312.74	1316.74	1922.12	3845.97	957.079	1911.6	4735.32	1071.37	992.942	1136.61	944.659	1994.46	7938.93	1497.36	30.025	916.331	1404.25	42.6414	1831.46	1825.2	1223.45	1163.31	1656.29	62.626	2096.78	1653.49	3118.22	5707.49
61.0673	5887.89	5034.34	5887.89	2540.84	2506.37	5727.93	3873.86	1932.32	1791.8	1309.47	1472.31	5690.62	1000.24	3379.3	8033.08	1683.79	2805.78	5654.81	1234.21	2704.69	7179.41	1432.23	1411.69	1739.98	1207.44	2809.56	11928.2	2018.7	37.7267	1385.15	1816.72	55.41	2944.43	2450.23	1819.97	2054.95	2254.95	84.2857	3234.75	2155.4	4440.43	8588.17
61.072	6312.2	5014.56	6312.2	2280.19	2524.59	5971.78	3664.88	1941.92	1922.79	1162.69	1525.08	6013.18	885.234	3341.14	8427.52	1551.94	2778.16	5998.3	1101.82	2741.41	7633.95	1357.76	1432.83	1748.4	1144.67	2783.51	12469.3	1985.09	39.1318	1537.41	1727.56	55.9531	3298.78	2290.84	1938.7	2508.03	2139.03	88.3031	3567.8	1957.41	4490.51	9103.4
61.0766	4831.78	3607.82	4831.78	1532.45	1800.19	4483.2	2615.46	1391.18	1490.44	781.411	1178.45	4560.85	632.05	2451.39	6567.83	1118.59	2055.49	4481.1	757.144	2004.12	5690.9	1049.48	1025	1363.75	831.407	2110.74	9336.47	1494.22	29.5209	1306.69	1233.82	49.8179	2683.07	1596.6	1461.73	2289.29	1512.49	73.2871	2652.97	1356.81	3208.51	6788
61.0812	3214.27	2355.93	3214.27	1025.12	1263.06	2965.58	1742.01	947.14	954.423	562.418	878.206	3138.07	450.795	1614.59	4176.71	826.604	1410.53	2901.56	525.729	1358.13	3687.46	779.078	696.49	890.293	627.275	1351.42	5981.08	1148.22	22.6656	1038.25	897.879	29.0042	1883.32	1096.29	960.141	1824.65	1082.5	47.9046	1726.05	943.984	2067	4393.69
61.0858	2331.75	1693.75	2331.75	833.835	944.591	2161.49	1350.34	725.022	709.22	473.915	686.07	2335.64	381.617	1219.35	2971.71	656.344	1091.73	2100.36	440.888	1028.75	2652.99	621.964	531.752	675.251	502.119	1042.22	4112.83	937.016	15.85	801.717	760.945	21.2442	1367.9	893.209	728.498	1461.27	875.99	36.5477	1230.21	788.597	1511.66	3088.17
61.0904	1891.78	1430.34	1891.78	688.169	783.782	1753.99	1099.58	605.911	564.903	386.492	560.383	1893.63	307.882	988.209	2445.97	523.504	878.257	1718.06	364.638	842.427	2199.22	490.56	451.81	527.081	421.408	846.172	3353.51	787.39	15.5945	599.633	636.355	20.0371	1074.67	763.721	650.067	1098.03	721.039	32.1274	975.521	680.436	1261.55	2544.61
61.095	1539.04	1181.73	1539.04	524.663	621.075	1462.72	885.766	497.961	481.664	301.721	448.993	1569.84	250.313	801.252	2071.77	391.425	698.775	1469.69	286.374	676.469	1863.63	398.924	372.828	450.107	335.472	715.131	2793.15	627.754	13.5943	457.998	519.941	18.7668	887.069	636.863	561.424	882.425	577.738	25.4836	800.196	552.145	1045.36	2163.77
61.0996	1083.39	822.916	1083.39	363.81	463.336	1027.15	615.47	373.927	328.685	212.651	331.981	1132.7	184.59	555.511	1434.91	290.872	496.298	1030.04	202.297	483.522	1323.31	292.776	271.906	314.765	244.671	492.319	1968.2	447.919	8.66886	348.268	376.179	11.3055	654.976	451.55	406.856	610.227	411.464	17.5309	550.872	402.228	718.829	1536.55
65.0908	1111.06	488.044	1111.06	336.998	334.773	1345.68	293.903	108.455	199.711	307.64	379.657	2236.22	84.4117	276.517	1704.34	331.379	287.108	1294.64	151.165	307.395	1974.73	107.4	75.6038	175.091	112.695	198.975	2550.33	240.901	0.16317	180.631	300.585	2.60521	489.455	266.045	262.724	373.459	184.339	0.215699	269.483	256.336	338.376	2603.53
65.0956	2033.93	878.777	2033.93	499.874	588.352	2365.09	463.438	188.005	372.115	437.655	635.832	3964.24	128.117	469.629	3077.01	497.344	498.213	2300.59	226.566	532.62	3551.92	181.656	134.134	340.641	169.165	350.683	4564.96	405.605	7.34141	360.611	495.363	8.7378	939.125	414.822	486.542	711.618	281.341	9.27145	478.552	388.275	588.295	4721.9
65.1003	2544.32	989.191	2544.32	471.807	669.493	2802.93	516.681	204.195	453.078	450.917	705.458	4690.23	123.742	537.843	3760.1	495.282	546.281	2784.38	223.958	604.523	4306.97	193.261	153.29	386.588	178.474	359.64	5495.76	430.613	5.87054	424.491	508.623	11.5336	1193.97	437.748	581.049	843.168	296.932	7.73614	621.834	394.836	652.65	5710.77
65.1051	2073.51	736.075	2073.51	325.919	513.125	2325.1	374.009	177.26	352.004	289.992	551.494	3790.62	82.914	421.303	3064.66	336.871	430.958	2182.17	153.762	459.013	3544.32	139.543	117.164	320.61	114.835	287.795	4637.04	306.215	5.89609	361.292	355.061	5.59866	1004.84	311.1	457.479	730.097	210.988	2.83792	501.414	290.055	521.92	4695.74
65.1098	1309.37	478.28	1309.37	214.704	317.803	1469.34	239.659	106.91	235.949	190.89	345.681	2369.76	55.4076	262.471	1976.45	221.085	268.602	1410.83	92.5912	289.14	2261.36	82.0878	75.0499	200.961	76.3961	188.346	2892.01	191.022	2.16741	217.849	219.494	3.10074	670.961	197.683	286.753	448.871	135.432	0.866964	324.868	184.947	332.465	3008.32
69.1056	1211.55	761.324	1211.55	572.564	926.352	1778.76	713.634	488.536	647.785	424.078	433.273	1590.54	423.875	822.23	2250	564.149	738.84	1526.06	455.189	644.848	2170.15	456.317	428.108	542.508	292.565	532.035	2453.6	530.915	55.9625	563.107	599.68	115.837	800.987	641.312	448.314	868.648	563.889	101.348	624.53	450.697	588.47	1506.28
69.1105	1233.12	747.02	1233.12	467.236	904.22	1841.73	668.498	473.812	675.896	364.17	408.119	1610.56	375.917	816.564	2372.36	493.928	729.965	1510.41	419.4	612.673	2266.78	424.325	429.201	550.512	253.288	520.343	2559.46	494.194	66.0208	587.378	542.172	112.194	879.648	577.563	475.607	891.396	511.389	100.733	659.796	409.982	582.013	1528.53
70.0936	1013.83	161.975	1013.83	126.206	585.977	1120.82	702.51	314.579	397.312	169.239	310.044	1060.53	224.265	617.335	1071.53	300.602	682.665	1044.28	202.332	486.727	702.429	1527.49	277.402	356.115	605.627	407.822	802.663	517.575	22.6969	334.069	360.303	18.6119	557.434	167.859	153.563	358.652	325.538	24.6294	283.575	211.95	204.641	696.526
70.0985	1963.13	282.2	1963.13	195.907	1058.52	2153.3	1169.74	573.701	749.979	244.128	522.774	2033.04	344.469	1112.08	2041.61	467.109	1229.52	1926.86	326.63	854.507	1313.18	2532.91	499.436	674.111	943.596	733.427	1516.04	875.518	33.3964	614.312	578.786	27.6443	1106.83	257.027	289.948	667.99	533.003	42.1545	544.927	338.994	399.211	1324.64
70.1034	2436.64	345.068	2436.64	212.206	1298.51	2738	1358.5	700.501	993.829	247.022	623.986	2543.42	373.229	1391.99	2659.32	487.9	1518.27	2485.35	334.65	1048.27	1680.2	2844.85	605.755	920.525	1016.69	879.518	1954.14	952.668	37.6731	824.346	644.735	36.451	1557.77	304.704	357.173	860.99	605.947	55.867	709.518	379.146	483.282	1709.41
70.1084	2250.8	336.322	2250.8	183.263	1081.58	2413.17	1088.69	606.642	917.993	200.916	535.61	2269.38	298.946	1160.7	2428.37	384.288	1270.71	2208.87	274.367	873.489	1592.65	2207.14	521.696	761.477	752.664	765.849	1802.79	748.271	38.9525	734.769	519.403	28.8512	1391.39	271.421	321.205	824.169	482.583	50.3316	665.36	313.748	403.363	1569.64
70.1133	1499.27	255.07	1499.27	134.309	706.511	1578.96	702.651	388.536	593.449	148.785	359.059	1483.58	197.756	766.416	1646.22	266.324	820.194	1457.08	191.414	579.629	1126.53	1383.16	333.453	559.265	485.921	501.086	1253.82	491.566	27.3705	520.494	359.619	30.7057	981.505	200.208	220.922	580.547	334.147	30.379	457.313	204.728	289.271	1072.84
71.0836	1406.82	1141.98	1406.82	788.632	897.088	1779.79	922.116	842.009	659.159	646.047	636.594	2102.95	508.78	942.926	2445.63	737.944	800.793	1764.6	587.334	802.969	2348.09	434.65	609.035	483.966	473.707	747.927	2927.03	742.235	28.452	533.395	704.177	45.6344	925.868	897.295	1021.64	995.51	655.964	53.0832	649.404	736.073	970.134	2064.99
71.0885	1653.29	1216.05	1653.29	738.577	974.125	1990.99	915.059	898.59	743.661	590.996	684.952	2369.2	487.912	991.014	2779.31	690.403	870.532	1959.98	551.554	868.763	2677.04	461.235	668.594	557.303	455.226	790.326	3352.81	729.507	24.9166	595.785	716.534	41.9323	1062.3	910.388	1115.24	1157.58	666.431	54.4624	751.405	714.189	1079.75	2345.07
71.0935	1335.98	953.733	1335.98	505.577	756.186	1584.99	691.468	705.228	609.858	408.846	528.303	1898.7	342.181	791.019	2283.9	492.202	670.186	1618.9	396.786	677.279	2184.45	376.62	524.104	469.939	337.827	626.511	2739.19	540.292	18.3657	516.418	518.163	32.4467	908.058	666.657	858.288	867.969	500.594	45.3654	633.897	519.308	837.124	1954.39
71.1134	1098.69	979.088	1098.69	709.765	798.847	1155.06	809.508	661.106	629.665	633.267	542.856	1406.13	436.672	855.561	1661.87	771.304	704.678	1121.3	552.645	733.976	1804.53	558.385	476.277	528.302	444.534	627.452	1828.89	718.004	43.7987	533.765	791.421	52.4725	855.091	752.309	679.117	832.632	712.577	61.8402	624.229	682.146	806.816	2130.3
71.1183	1369.6	1433.9	1369.6	965.948	1174.11	1543.39	1147.5	851.017	892.881	882.172	778.282	1946.77	565.973	1244.27	2268.06	1095.96	1030.35	1476.73	722.951	1010.22	2477.53	728.338	608.701	726.146	527.239	880.698	2464.33	1025.9	56.8353	734.249	1144.79	89.2783	1315.73	1083.84	977.383	1360.02	940.504	94.6209	886.26	915.746	1207.13	2407.7
71.1233	1539.81	1691.55	1539.81	1009.85	1342.36	1830.74	1286.22	960.475	1046.72	887.367	925.693	2277.92	609.805	1462.8	2659.02	1154.9	1188.1	1649.58	740.377	1192.43	2910.29	773.779	667.975	882.7	539.168	984.338	2893.83	1131.99	69.7546	906.912	1256.61	129.445	1656.25	1207.24	1153.84	1556.44	1043.65	115.794	1027.36	991.57	1358.03	2545.62
71.1283	1346.76	1430.07	1346.76	739.05	1094.36	1576.91	1040.85	787.534	891.966	645.344	755.308	1956.32	454.626	1205.81	2326.83	835.314	1009.97	1460.88	555.402	989.484	2550.57	599.772	577.276	776.595	417.932	808.603	2558.22	881.807	47.0487	773.48	981.37	93.5037	1498.13	934.619	952.164	1446.37	797.625	92.3402	939.031	760.576	1164.75	2171.77
72.1155	1322.06	312.682	1322.06	187.473	569.672	859.956	553.432	469.514	473.1	171.654	251.112	551.571	365.145	882.178	849.362	313.176	606.492	765.02	243.768	589.988	714.43	1269.75	425.826	638.026	785.936	495.513	939.392	430.214	74.8022	389.693	291.593	27.4985	395.908	185.858	176.745	314.035	905.329	88.3035	461.57	218.005	321.41	1628.39
72.1206	1413.14	328.948	1413.14	186.776	576.697	932.807	539.352	475.237	517.376	173.082	281.59	609.606	337.209	913.573	953.997	278.658	628.417	841.315	229.912	606.609	812.571	1194.66	447.136	675.165	709.436	513.056	1005.5	426.024	76.5328	450.317	291.759	38.5496	478.04	216.514	205.111	310.713	855.608	107.325	507.304	224.805	336.22	1759.13
72.1256	1074.44	293.776	1074.44	156.711	449.186	749.571	414.743	360.999	444.664	128.847	226.372	501.208	232.025	684.053	794.958	220.797	483.865	650.44	167.646	459.871	692.086	839.298	335.901	551.41	492.758	370.524	826.059	330.764	58.9363	381.398	238.995	32.1588	403.824	165.083	176.725	298.855	606.698	70.04	403.312	174.383	294.241	1367.89
73.0643	1157.17	987.344	1157.17	569.854	1346.15	2439.58	880.375	530.803	670.87	316.206	486.119	1229.93	238.132	847.701	1499.27	418.707	741.225	1462.27	291.01	738.795	1394.61	255.821	380.693	504.185	420.797	641.474	2283.19	407.169	23.461	331.691	447.445	24.8472	606.491	696.575	584.052	461.849	428.865	32.7856	571.281	630.084	1076.87	2720.66
73.0693	1132.99	922.657	1132.99	425.946	1236.2	2280.47	749.716	466.766	672.016	250.249	420.228	1174.15	192.192	751.688	1477.03	331.42	670.132	1469.26	230.074	661.304	1370.28	220.494	354.629	478.259	339.215	560.326	2222.94	332.087	15.8181	325.058	388.525	24.9626	580.196	597.066	545.613	470.265	372.485	28.8516	537.861	535.293	959.385	2652.67
73.0895	1131.12	831.854	1131.12	727.736	909.295	1863.31	790.77	677.855	494.278	554.904	506.905	1470.55	419.116	827.114	2030.64	677.972	762.948	1541.15	545.708	709.719	1816.55	401.045	530.065	397.463	394.183	567.606	2449.49	672.314	17.5735	352.827	585.251	30.1935	627.462	699.065	800.818	624.947	533.891	33.8422	469.131	644.18	747.913	1787.08
73.0945	2176.18	1515.72	2176.18	1223.55	1503.48	3326.4	1380.13	1350.19	897.426	946.682	910.872	2963.25	762.606	1532.32	4145.69	1191.6	1450.2	3065.11	948.374	1298.48	3712.48	759.157	1092.47	752.642	651.212	1042.8	4770.17	1231.7	31.3568	721.848	1069.37	67.308	1292.32	1237.4	1605.6	1260.22	949.828	71.6249	896.118	1032.42	1308.97	3078.04
73.0996	3210.94	2076.09	3210.94	1491.97	2007.96	4773.14	1862.43	1972.44	1313.17	1108.73	1285.42	4317	950.73	2155.76	6304.1	1445.26	1997	4475.61	1202.38	1773.47	5592.26	1020.14	1543.27	1143.77	804.036	1419.93	7042.43	1613.27	41.9652	1050.29	1384.59	71.9329	2027.25	1621.97	2410.08	2000.15	1245	100.945	1315.54	1330.27	1789.01	4358.94
73.1046	3468.59	2117.62	3468.59	1313.14	1974.58	4950.47	1747.04	1935.22	1410.62	988.094	1270.12	4532.78	848.594	2157.82	6728.03	1255.07	2045.58	4751.81	1043.69	1786.11	5967.35	975.453	1571.17	1158.32	744.782	1434.78	7598.21	1506.68	46.4496	1156.2	1267.61	98.3635	2274.91	1518.69	2448.15	2087.82	1189.7	110.073	1461.33	1233.82	1781.66	4591.99
73.1096	2700.1	1537.23	2700.1	909.258	1481.29	3714.63	1256.77	1416.47	1112.63	666.661	929.325	3326.5	588.15	1572.9	5053.86	866.916	1482.85	3446.25	727.246	1326.39	4472.01	688.896	1110.47	892.416	528.264	1063.13	5694.63	1062.62	31.1873	888.201	874.65	68.0612	1802.57	1063.74	1803.27	1610.85	823.961	77.1305	1113.53	877.236	1344.72	3545.59
73.1147	1757.54	1029.02	1757.54	631.098	1019.01	2424.64	860.901	947.626	738.107	490.278	605.803	2180.63	421.782	1066.8	3196.56	618.856	994.476	2329.13	497.009	887.733	2872.69	501.839	762.546	617.282	393.757	714.658	3647.2	725.515	23.9857	597.089	613.368	50.6963	1150.14	729.656	1149.3	1024.54	579.351	53.7133	739.039	585.54	913.529	2374.73
73.1197	1226.67	765.038	1226.67	518.469	757.927	1732.35	671.835	711.018	533.236	394.769	466.08	1523.73	339.843	795.859	2186.79	508.751	733.202	1577.7	409.579	659.723	1971.51	410.433	557.934	475.729	322.008	535.764	2459.6	560.645	19.1773	420.877	478.082	25.5836	816.762	569.345	850.667	763.017	471.235	38.4041	533.877	470.543	679.337	1683.18
74.0852	1594.78	403.443	1594.78	487.632	1527.78	1987.26	1169.58	584.972	519.09	529.953	621.15	1614.99	481.911	861.132	1897.6	583.45	1169.46	1054.46	536.826	885.748	1215.42	1492.35	295.299	370.47	586.958	650.225	1352.56	1492.44	33.5882	476.794	892.801	36.5167	896.615	383.591	366.753	586.866	639.685	81.9868	511.535	580.772	451.722	984.14
74.0902	3396.56	776.312	3396.56	843.623	2990.43	4194.26	2171.31	1226.11	1145.18	907.039	1269.49	3448.75	845.955	1760.6	3944.54	1006.42	2346.95	2337.49	957.312	1765.1	2615.31	2804.47	610.644	777.234	1038.27	1284.63	2849.19	2804	73.5955	1031.87	1624.37	74.2899	1994.39	714.709	781.661	1340.38	1186.74	183.957	1117.85	1034.29	917.644	2085.94
74.0953	4961.55	1069.18	4961.55	976.904	3987.86	5943.51	2818.81	1639.42	1655.72	1052.3	1644.94	4897.43	991.429	2292.41	5723.06	1156.02	3204.56	3299.9	1119.66	2356.01	3808.07	3497.59	849.369	1134.8	1214.9	1738	4099.8	3475.19	110.807	1492.83	1970.63	102.782	3004.49	914.076	1098.69	1936.28	1467.48	261.178	1634.47	1257.78	1204	2964.53
74.1004	5022.84	1038.45	5022.84	777.096	3682.61	5848.73	2517.12	1570.09	1626.82	821.883	1551	4861.79	835.243	2202.49	5861.89	970.006	3012.11	3312.28	952.259	2176.65	3875.23	3043	807.789	1153.54	1046	1649.67	4158.58	2969.63	108.176	1494.62	1714.85	96.0015	3176.38	821.833	1092.86	1959.38	1299.22	235.5	1664.17	1066.74	1144.42	3071.02
74.1054	3636.53	750.413	3636.53	542.956	2520	4199.07	1682.91	1106.35	1190.17	577.901	1051.87	3449.55	554.881	1498.44	4337.47	654.206	2054.85	2350.79	617.915	1517.69	2837.13	2016.44	579.692	844.705	684.325	1128.93	3151.42	1984.62	67.8557	1098.34	1147.39	70.4603	2332.95	558.794	798.365	1395.57	857.185	165.876	1184.18	714.637	830.017	2222.49
74.1105	2302.77	497.253	2302.77	372.09	1575.81	2668.38	1063.41	743.592	783.559	394.321	684.612	2212.09	381.671	994.758	2688.82	435.884	1294.25	1569.64	421.873	952.192	1843.14	1273.49	384.128	537.479	452.031	733.964	2060.4	1250.05	44.4912	699.178	734.308	49.7414	1473.93	379.129	534.65	966.686	563.543	110.759	777.332	473.07	561.902	1492.98
74.1156	1451.18	337.324	1451.18	283.912	1042.19	1726.68	737.471	485.269	503.788	304.363	451.251	1441.37	279.62	656.799	1698.14	330.299	881.766	1009.37	316.21	645.79	1194.58	906.428	267.918	352.303	333.266	492.165	1335.43	874.438	34.965	454.763	515.567	32.2118	930.674	272.787	359.631	596.337	398.959	78.497	503.773	336.38	368.522	961.894
74.1207	1224.39	295.561	1224.39	262.539	908.478	1469.52	651.592	424.387	422.158	270.872	402.368	1233.37	272.068	593.201	1435	307.981	786.099	863.606	298.439	559.318	1012.41	832.091	246.762	316.94	320.736	437.798	1106.55	749.755	33.1744	391.216	458.923	29.9714	790.514	253.974	316.688	497.224	369.252	66.2273	432.688	303.214	319.777	824.4
74.1257	1045.46	272.777	1045.46	240.151	741.335	1301.55	544.912	371.85	380.594	239.19	344.548	1034.34	249.805	521.539	1259.59	280.579	680.614	763.535	256.574	482.492	867.241	758.186	237.258	292.473	285.265	384.135	999.78	629.696	23.1821	344.757	382.637	26.4853	673.063	220.473	277.55	415.703	315.169	55.3497	363.301	258.898	289.617	703.395
75.0723	2127.68	1983.56	2127.68	1307.17	1169.39	2427.97	1884.19	1001.11	978.878	762.828	771.156	2137.11	681.101	2050.79	3641.99	1389.13	1464.12	2288.7	891.97	1407.16	3002.04	870.619	894.811	813.051	674.732	1238.44	4538.32	981.121	15.9817	553.597	842.497	31.119	789.346	1385.95	894.835	848.696	1047.02	35.3795	1029.83	1124	1716.82	2751.84
75.0774	3470.23	3057.94	3470.23	1699.7	1786.15	3813.5	2743.51	1581.61	1558.41	988.723	1231.16	3453.61	892.387	3076.6	5914.16	1895.9	2129.91	3587.58	1168.05	2163.69	4853.6	1282.83	1384.21	1331.84	919.712	1882.78	7433.53	1465.94	18.8407	937.48	1156.79	42.8414	1312.72	1985.41	1401.38	1427.49	1493.08	46.1799	1670.51	1582.58	2629.78	4479.1
75.0825	3965.94	3204.98	3965.94	1528.97	1929.72	4240.1	2743.75	1636.03	1778.91	899.707	1265.7	3866.32	838.908	3251.05	6784.21	1680.43	2232.81	4178.22	1080.14	2278.63	5542.44	1252.99	1448.13	1503.17	845.716	2011.04	8305.71	1417.39	22.0501	1005.5	1145.91	40.8125	1559.05	1944.88	1546.43	1642.37	1441.19	54.6368	1900.54	1446.24	2760.61	5039.96
75.0876	3197.85	2452.38	3197.85	1057.55	1440.93	3391.16	1997.4	1275.46	1455.08	628.017	951.234	3039.27	611.881	2434.62	5490.81	1164.8	1711.48	3263.25	762.833	1703.28	4362.05	936.44	1114.95	1221.32	610.147	1511.69	6622.98	1073.18	15.6672	859.924	840.838	29.067	1341.25	1391.27	1203.9	1332.52	1054.41	39.2936	1530.05	1063.82	2162.53	4057.4
75.0927	2083.91	1516.16	2083.91	713.656	943.106	2225.75	1282.77	823.21	946.147	439.094	629.248	2005.88	422.645	1554.65	3542.95	760.534	1124.03	2120.78	517.072	1100.22	2846.19	644.253	711.221	777.582	411.987	952.765	4240.86	725.819	16.2032	553.222	575.135	25.6394	905.556	883.127	774.288	858.344	685.233	36.608	996.389	691.031	1351.97	2580.64
75.0978	1588.24	1054.79	1588.24	608.347	788.322	1711.66	979.855	660.459	654.101	404.683	505.813	1580.3	342.109	1094.37	2630.51	661.616	850.416	1567.97	451.157	828.491	2153.09	545.503	529.556	538.352	354.762	711.678	3151.01	638.373	12.7455	439.799	473.535	21.7168	696.088	702.218	614.865	652.346	556.984	30.218	705.473	567.015	959.524	1930.55
75.1029	1855.19	1064.74	1855.19	718.253	853.042	1924.97	1035.86	811.46	673.014	549.804	581.681	1962.14	441.502	1100.9	3224.3	777.886	852.001	2093.04	546.369	835.499	2715.19	570.386	629.863	555.606	418.057	724.703	3796.37	740.463	15.4718	472.126	570.474	24.8091	823.024	819.713	866.661	890.829	639.155	34.1483	719.745	659.463	953.22	2319.23
75.108	2800.38	1283.54	2800.38	944.172	1082.29	2754.93	1210.24	1295.43	944.182	770.23	838.907	2971.31	640.66	1277.51	5095.23	1007.4	1049.63	3341.58	758.294	1002.11	4340.36	675.947	934.646	744.905	541.552	905.184	5965.15	1059.67	23.2897	711.478	757.525	31.4979	1355.48	1118.85	1526.7	1535.67	854.296	53.468	1026.13	908.111	1196.85	3589.83
75.1131	3981.48	1541.12	3981.48	1140.4	1361.02	3747.65	1409.86	1814.2	1267.32	994.73	1136.11	4264.91	790.609	1481.51	7513.95	1208.16	1242.76	4749.35	952.679	1202.26	6442.65	787.37	1282.11	940.455	662.609	1125.6	8569.94	1280.97	34.9748	1012.17	955.743	53.4518	2107.42	1430.38	2329.25	2429.33	1081.11	71.6823	1382.09	1131.97	1466.47	5300.39
75.1182	4417.66	1434.51	4417.66	1035.85	1368.7	3980.29	1303.93	1875.81	1292.24	909.007	1147.92	4595.73	721.638	1394.24	8226.42	1099.61	1206.09	5206.1	873.065	1191.45	7157.27	732.678	1293.9	1027.07	610.888	1110.5	9395.01	1274.69	34.4352	1087.45	907.881	68.1429	2391.17	1371.7	2489.87	2619.7	1017.74	74.2702	1479.43	1049.7	1460.6	5755.59
75.1233	3735.98	1229.22	3735.98	755.079	1107.54	3268.28	1064.79	1498.52	1088.45	656.877	897.559	3758.83	538.8	1149.4	6905.02	819.944	991.895	4323.17	636.327	968.269	5910.32	603.159	1053.58	850.556	470.969	906.859	7914.07	957.654	27.8974	945.939	699.726	46.6597	2048.23	1054.1	1981.53	2205.4	774.407	61.5076	1252.89	794.322	1188.57	4781.55
75.1284	2512.01	869.874	2512.01	545.064	774.673	2237.63	760.968	1032.39	806.371	454.492	613.87	2470.92	396.407	844.895	4509.98	581.292	725.733	2926.3	453.135	695.192	3899.28	435.153	720.872	606.55	335.937	652.53	5201.16	676.066	21.2217	631.588	483.095	27.4872	1397.23	730.195	1316.57	1459.93	552.568	44.8883	881	563.356	853.143	3186
75.1335	1535.91	589.103	1535.91	389.932	514.907	1409.28	522.415	655.017	517.548	328.049	411.324	1558.23	274.437	582.611	2757.87	408.898	488.006	1786.16	325.964	459.511	2394.04	303.046	477.803	385.281	236.398	436.601	3211.52	444.416	16.2677	406.183	334.867	21.3475	871.662	497.708	841.687	933.757	376.901	30.3869	556.872	389.484	565.982	1986.55
75.1386	1158.9	442.304	1158.9	323.562	411.851	1079.76	411.818	512.39	383.494	276.481	327.626	1199.76	220.137	450.49	2038.9	339.757	387.318	1340.56	263.595	366.552	1807.19	241.273	370.387	312.198	191.491	342.722	2350.55	372.69	10.9934	308.618	269.063	20.5138	655.691	399.872	650.723	695.752	304.758	23.2379	427.871	312.154	452.623	1468.47
77.0868	1248.05	1394.08	1248.05	280.401	618.083	1308.65	689.181	270.284	245.025	308.114	786.071	2018.93	173.014	574.63	1649.44	292.346	526.51	1429.03	209.249	643.784	1961.47	303.572	172.531	258.017	356.537	555.953	2706.69	753.04	6.60402	215.08	987.688	6.96756	587.854	833.08	611.435	432.057	614.796	10.0237	302.119	930.328	917.653	2509.26
77.092	2094.88	2187.8	2094.88	383.72	1010.85	2146.41	1017.73	420.656	391.031	408.038	1230.64	3364.6	224.757	875.804	2711.02	405.95	791.321	2447.52	281.013	1003.78	3298.5	438.535	265.073	375.604	486.406	849.736	4581.53	1153.8	5.57065	355.977	1390.58	16.5911	1020.67	1177.96	1009.48	737.897	878.472	9.08408	514.409	1329.68	1408.79	4037.17
77.0971	2498.46	2359.35	2498.46	355.223	1051.14	2483.83	1049.02	442.049	450.257	366.636	1304.15	3856.26	216.776	975.675	3257.64	365.209	874.097	2829.18	259.207	1080.3	3845.78	449.894	285.922	408.175	473.059	982.663	5377.91	1126.23	4.08203	443.58	1400.26	9.17976	1253.96	1200.81	1131.17	851.021	882.411	12.5383	635.812	1297.64	1516.64	4773.38
77.1023	2077.82	1855.62	2077.82	263.181	837.916	2075.52	769.303	353.731	358.525	257.443	989.28	3078.62	150.381	736.957	2631.77	248.147	665.542	2328.37	186.166	853.741	3213.74	347.812	227.876	391.645	336.083	742.244	4349.56	848.742	3.19453	360.024	1017.78	5.47545	1082.32	867.718	864.753	714.434	633.501	11.9945	520.495	908.517	1181.08	4068.89
77.1075	1364.38	1135.37	1364.38	164.965	495.155	1342.43	484.665	231.111	252.544	166.811	606.765	1945.36	107.831	469.468	1672.12	166.832	454.881	1498.14	119.756	524.04	1997.72	226.739	149.9	246.169	221	445.416	2775.79	522.204	5.42969	239.367	620.849	5.025	690.544	540.156	552.577	452.028	405.982	11.4276	358.171	565.89	769.465	2503.03
79.0494	1179.15	283.46	1179.15	285.533	726.932	1080.22	236.83	268.072	135.04	96.3352	158.094	343.123	244.007	449.093	907.522	253.891	905.788	697.175	153.805	382.706	514.016	287.897	216.337	142.104	305.615	414.557	1689.81	206.432	3.40056	92.1066	195.196	4.19509	216.547	190.09	220.984	155.753	150.476	9.14616	117.524	165.77	169.445	358.173
79.0547	1829.26	415.882	1829.26	361.291	1022.14	1579.43	335.005	383.68	197.775	139.587	238.58	542.168	284.533	666.812	1432.07	316.946	1290.1	1074.75	179.078	526.483	777.438	363.569	320.174	201.604	373.598	613.403	2602.85	259.424	7.5827	146.853	252.203	8.90283	345.17	259.785	310.979	212.711	205.025	19.3822	193.842	223.379	230.072	565.395
79.0599	2006.67	531.166	2006.67	386.507	1012.34	1791.75	384.188	376.108	219.634	161.878	282.855	715.194	267.315	732.331	1616.26	326.881	1298.33	1169.75	172.071	585.531	941.702	359.489	306.253	240.849	337.082	649.054	2904.4	276.142	6.13995	158.251	259.924	4.45119	424.983	260.461	335.008	254.027	222.475	15.2781	258.174	232.633	319.829	762.103
79.0651	1692.95	661.579	1692.95	414.271	843.374	1646.85	429.744	307.762	240.286	180.573	316.088	896.682	211.374	649.928	1533.24	286.813	1067.81	1147.61	158.084	550.458	1026.52	278.519	238.36	263.96	267.888	578.374	2736.21	247.364	8.53136	167.767	264.486	7.2244	430.07	272.382	298.142	283.46	247.896	13.6862	334.932	263.678	449.542	934.984
79.0704	1507.54	853.949	1507.54	443.088	791.791	1650.62	534.687	265.129	263.658	234.862	399.219	1192.22	177.198	676.449	1577.51	304.081	895.824	1193.99	167.936	608.794	1213.89	254.303	202.722	272.583	236.228	583.178	2702.87	261.814	5.23895	192.205	273.166	6.24226	536.444	314.74	282.439	272.559	289.426	10.208	499.287	316.743	597.382	1260.22
79.0756	1414.04	944.46	1414.04	451.141	732.27	1601.77	582.295	244.526	325.392	273.403	431.27	1333.78	173.568	702.41	1642.04	320.18	860.788	1218.24	181.171	631.637	1312.6	235.003	186.43	315.165	230.874	589.593	2724.38	291.444	7.16529	234.564	320.284	12.5119	648.39	369.941	295.232	315.581	328.905	15.7456	609.101	335.583	669.717	1411.76
79.0809	1251.19	916.899	1251.19	404.829	691.048	1424.5	549.77	236.296	354.24	258.855	395.242	1223.25	181.369	654.566	1493.96	328.001	786.612	1088.68	186.476	598.457	1246.57	252.105	190.228	330.071	225.859	559.999	2421.84	332.339	13.7208	287.89	352.428	25.8387	662.316	386.951	298.196	426.89	322.204	26.5584	607.201	337.405	682.832	1365.6
79.0861	1042.19	809.933	1042.19	380.156	642.291	1163	515.484	243.208	408.09	250.881	342.952	1018.43	179.472	607.427	1288.86	299.462	694.151	888.533	196.486	532.748	1086.47	262.978	203.145	389.724	219.545	488.736	1954.43	347.888	24.8472	367.564	380.523	52.083	692.21	417.344	318.583	500.294	331.545	50.0526	591.906	352.162	676.797	1196.22
79.1071	1034.65	586.423	1034.65	394.859	504.194	1195.97	408.575	244.316	319.286	367.317	371.593	1678.78	142.225	438.839	1492.85	384.49	438.811	1094.96	223.147	396.656	1611.92	180.909	197.611	293.989	168.715	313.939	2084.28	346.246	11.6319	331.263	319.375	19.654	669.896	375.961	528.415	584.35	268.358	22.9403	466.821	332.93	462.861	1630.74
79.1123	1062.88	526.701	1062.88	316.936	502.184	1210.79	373.968	241.176	294.294	318.548	362.244	1778.77	125.322	405.959	1529.05	326.832	390.026	1137.2	198.11	371.909	1711.87	166.617	200.292	254.293	149.107	309.13	2130.88	328.864	7.97299	348.271	282.947	14.385	683.742	339.699	542.127	572.334	240.382	17.9602	457.552	310.325	456.145	1738.45
81.058	1040.59	802.076	1040.59	413.335	447.106	1049.85	637.011	456.978	402.156	186.108	292.262	672.962	241.475	625.813	1253.47	302.423	645.328	1151.28	306.878	663.384	1016.48	461.321	556.475	403.659	546.462	707.19	2058.77	315.771	23.9989	276.031	331.338	37.2222	299.385	401.952	307.204	195.298	487.262	39.6129	640.555	373.851	782.71	1463.53
81.0633	1786.97	1410.31	1786.97	617.398	720.229	1744.66	1076.88	839.351	743.376	289.941	479.389	1212.82	352.915	1082.64	2185.38	425.577	1075.53	1967.66	468.092	1161.29	1873.45	766.423	919.538	756.778	828.554	1153.53	3767.99	522.699	56.7922	531.732	479.585	60.1437	554.515	657.792	504.935	341.027	807.513	69.531	1234.33	556.472	1415.22	2706.21
81.0686	2293.07	1684.34	2293.07	630.055	818.398	2090.09	1241.34	990.677	941.754	269.342	578.853	1481.69	386.005	1265.9	2853.92	433.123	1259.8	2567.56	488.041	1369.57	2386.35	842.643	1129.73	967.435	852.93	1409.99	4682.38	576.948	60.7233	706.004	538.237	75.7592	708.2	696.662	625.618	445.211	887.024	90.2611	1628.95	621.227	1677.88	3452.64
81.0739	2198.02	1539.05	2198.02	486.653	707.803	1919.7	1060.97	858.608	885.924	214.749	489.721	1368.8	329.424	1118.44	2664.01	362.043	1110.6	2289.09	377.195	1184.33	2246.05	692.824	1031.79	888.437	649.457	1213.21	4448.11	486.227	49.9215	721.406	441.01	62.8539	686.379	586.439	548.997	423.341	759.379	73.2076	1605.84	483.31	1466.75	3115.94
81.0792	1646.56	1085.59	1646.56	364.566	517.738	1462.42	762.675	631.915	637.911	172.27	367.708	998.684	242.886	825.241	1976.92	279.046	823.337	1828.85	288.293	822.49	1744.16	487.865	743.765	644.396	478.016	911.868	3312.89	372.858	35.7408	509.094	333.673	42.3686	519.569	410.236	401.053	310.984	580.65	51.014	1311.65	367.542	1033.26	2218.21
81.0845	1210.01	805.334	1210.01	335.266	404.527	1079.44	580.533	494.11	473.984	164.231	289.761	761.572	203.294	618.688	1405.42	247.493	619.026	1312.05	252.774	617.992	1322.37	384.772	545.443	476.43	365.997	655.239	2409.92	306.603	28.7025	398.415	263.952	31.1022	398.303	343.507	319.7	243.073	444.221	40.8572	952.201	293.894	783.438	1592.44
81.0951	1032.65	874.826	1032.65	543.535	656.955	1061.5	707.086	596.189	563.729	407.274	415.98	987.262	398.247	737.918	1413.02	495.783	738.377	1229.54	455.69	661.691	1348.48	461.91	529.311	471.606	403.534	666.308	1976.38	511.455	42.8892	473.476	553.887	80.0426	606.693	585.255	501.086	596.824	595.039	77.6219	789.624	492.926	832.664	1453.63
81.1004	1180.17	1085.46	1180.17	653.605	842.655	1256.45	852.556	739.584	766.365	543.98	584.146	1318.03	523.339	901.303	1794.26	648.184	862.465	1421.63	562.88	781.978	1673.43	554.262	607.018	613.229	454.296	790.96	2134.37	699.185	70.4898	607.74	736.789	121.752	918.085	752.303	696.527	931.1	731.808	111.654	954.733	631.324	968.164	1622.14
81.1057	1204.67	1066.14	1204.67	592.498	876.638	1318.89	823.075	769.699	821.442	478.017	585.108	1425.8	481.274	954.243	1867.32	587.998	862.965	1334.68	552.125	776.045	1815.09	542.465	597.14	641.453	401.068	782.126	2139.31	706.773	69.4662	702.927	737.232	118.226	1062.16	775.147	757.558	1121.95	698.535	115.301	999.487	610.193	968.237	1612.77
81.111	1022.99	880.214	1022.99	453.87	734.544	1092.52	681.478	614.819	706.832	373.078	500.577	1232.67	362.212	752.351	1596.08	437.03	711.199	1156.23	410.174	646.864	1514.16	445.954	495.728	547.889	326.016	643.259	1845	544.128	63.5366	601.425	548.837	101.28	951.662	600.299	631.537	923.613	549.647	98.2357	830.141	480.636	817.76	1399.14
82.0904	1229.5	903.762	1229.5	1418.28	596.661	1488.85	141.703	126.193	119.509	193.317	223.089	716.809	331.451	624.581	1103.86	461.108	838.627	4300.88	436.961	666.78	1313.29	130.195	120.343	97.3074	370.596	929.754	2674.75	112.263	8.70915	115.292	643.873	73.7067	533.693	580.462	508.484	282.386	126.161	18.3268	183.767	643.461	1203.59	2234.63
82.0957	2136.17	1476.38	2136.17	1885.15	984.945	2495.11	214.873	181.606	165.45	261.996	345.323	1178.41	463.197	979.044	1860.88	642.875	1298.95	7111.89	575.233	1058.86	2300.38	193.18	176.634	150.84	518.995	1498.39	4532.13	153.847	13.792	171.773	956.378	115.814	955.752	862.655	816.273	455.893	186.486	29.8424	293.264	928.368	1961.62	3768.59
82.1011	2517.06	1607.69	2517.06	1828.76	1102.95	2887.5	237.652	211.893	204.969	262.538	404.268	1418.63	460.873	1081.56	2115.08	626.991	1454.09	8207.64	572.059	1210.35	2680.32	219.098	199.106	186.793	506.562	1609.03	5324.28	181.347	16.9489	234.7	978.92	129.95	1227.04	893.237	967.991	592.149	222.844	35.0647	338.184	917.301	2202.66	4493.28
82.1064	2159.72	1344.51	2159.72	1301.16	896.365	2385.5	217.661	195.956	217.813	221.75	341.87	1196.35	348.558	881.871	1825.9	478.506	1147.46	6773.01	425.669	946.585	2316.66	174.634	170.12	197.104	375.378	1261.05	4428.69	171.354	16.9306	220.048	738.38	104.116	1097.48	705.906	767.059	485.006	201.195	25.7768	322.247	703.229	1738.12	3789.21
82.1118	1344.98	851.905	1344.98	806.083	573.906	1488.69	159.679	137.395	174.824	153.286	226.434	792.841	223.921	572.906	1248.78	310.52	744.12	4169.14	284.645	598.991	1461.78	121.923	118.51	145.527	242.478	807.758	2803.7	131.726	12.2878	185.832	478.666	75.7882	736.005	444.884	496.107	362.16	134.986	23.0766	235.789	441.23	1099.77	2364.74
83.0918	1017.49	607.535	1017.49	317.667	439.533	876.144	429.858	451.202	622.677	162.827	283.094	695.681	207.476	473.736	1096.68	274.871	554.915	1258.9	240.804	531.385	1076.39	556.535	466.423	561.953	396.45	537.699	1534.77	241.661	34.1085	415.457	329.815	37.7554	451.816	330.53	354.165	334.308	317.054	45.0817	536.155	348.845	709.002	1476.15
83.0971	1173.73	640.193	1173.73	423.101	558.044	1149.12	429.702	418.357	590.004	248.415	335.23	858.412	253.138	511.519	1087.93	368.993	736.371	1507.92	333.896	588.599	1188.4	564.659	457.678	480.757	449.207	683.451	1806.35	252.719	33.4566	394.209	466.738	42.2626	568.08	387.708	430.243	370.376	313.024	45.0519	521.019	446.574	826.066	1767.99
83.1025	1395.15	844.358	1395.15	623.425	730.389	1489.28	532.878	440.604	597.337	471.083	465.267	1217.86	394.193	681.522	1297.66	620.465	983.979	1881.52	519.959	721.322	1529.19	570.089	439.3	476.364	527.859	896.086	2254.36	396.851	35.8451	423.311	756.177	63.7969	838.989	591.103	615.455	509.27	435.167	41.1653	545.495	657.202	1082.38	2216.24
83.1079	1678.31	1299.06	1678.31	1017.03	1140.88	1902.9	862.35	617.06	761.822	809.894	683.049	1740.28	610.812	1060.33	1793.95	1045.52	1311.66	2183.39	806.989	999.544	2135.12	664.847	524.072	629.772	673.711	1160.27	2843.66	702.821	46.7461	654.389	1187.98	111.079	1292.89	1005.76	855.151	911.186	746.331	85.1473	742.424	951.501	1470.64	2672.78
83.1132	1886.97	1817.13	1886.97	1335.71	1590.41	2223.75	1300.49	874.093	1099.46	1134.57	954.62	2281.92	816.575	1432.33	2424.86	1463.93	1614.26	2412.8	1070.75	1302.38	2810.33	869.068	684.274	872.644	773.133	1368.36	3329.08	1069.5	72.1635	980.754	1551.71	166.449	1819.31	1452.26	1126.3	1486.73	1149.36	131.452	1105.94	1252.16	1756.96	2981.81
83.1186	1882.79	2037	1882.79	1367.91	1791.93	2258.6	1454.12	995.706	1361.78	1161.71	1024.42	2476.05	857.795	1682.08	2678.08	1515.56	1623.46	2225.6	1049.69	1396.85	3051.32	877.927	769.866	987.968	726.131	1380.16	3314.96	1260.57	88.795	1162.22	1651.44	196.993	2100.27	1569.34	1227.05	1939.68	1275.14	159.978	1347.58	1276.56	1834.33	3039.74
83.124	1676.13	1857.54	1676.13	1095.29	1552.41	1979.68	1266.26	880.265	1252.96	901.289	871.719	2267.39	692.256	1482.66	2483.31	1187.08	1401.49	1983.41	838.748	1209.75	2766.01	746.102	663.9	1007.92	588.299	1173.02	2945.04	1058.74	86.8636	1095.06	1339.8	182.414	2015.45	1332.3	1087.16	1753.6	1058.57	146.231	1311.38	1038.42	1575.15	2629.09
83.1294	1246.72	1275.88	1246.72	745.097	1105.59	1429.8	836.804	629.312	900.621	608.101	603.074	1608.73	466.412	1034.54	1825.72	790.508	1002.13	1408.84	573.687	856.519	2016.58	502.955	467.138	712.438	420.31	836.497	2147.71	704.227	55.2731	794.614	921.011	118.338	1473.34	902.855	766.954	1302.83	711.571	107.191	934.804	704.627	1131.59	1931.95
84.1046	1073.9	277.485	1073.9	173.803	579.106	842.426	443.201	359.198	414.931	157.984	292.692	779.485	228.585	511.735	890.034	240.833	523.424	723.44	225.82	421.405	634.979	1323.5	285.82	452.945	626.89	467.6	933.277	434.102	36.4998	378.845	316.011	30.6876	436.046	205.41	212.427	305.447	322.794	61.046	341.241	227.082	346.149	795.684
84.11	1680.69	377.187	1680.69	237.866	919.451	1311.63	610.947	505.857	618.533	212.715	408.016	1232.93	321.17	751.663	1357.29	328.194	760.69	1038.89	303.286	589.998	937.97	2058.25	395.45	733.634	901.79	714.598	1320.74	526.646	59.3821	480.904	466.176	54.5737	683.14	292.061	323.891	507.623	445.647	118.114	455.342	323.707	546.35	1210.61
84.1154	2067.5	430.041	2067.5	251.249	1012.21	1498.94	660.4	557.557	750.843	234.152	441.592	1420.58	336.535	865.497	1656.78	362.852	841.784	1134.5	322.048	667.537	1129.08	2197.73	413.47	861.688	871.848	776.066	1533.38	530.009	60.8327	512.287	506.881	65.0244	839.948	335.123	378.345	697.296	477.33	136.82	512.302	340.447	599.407	1428.05
84.1208	1818.12	372.895	1818.12	216.851	859.339	1315.77	576.449	473.193	679.251	199.616	375.661	1266.03	276.133	729.062	1497.51	306.041	718.146	1045.81	270.476	562.605	1004.29	1679.2	355.748	739.785	669.125	658.394	1333.89	436.189	59.8093	485.745	420.09	49.1421	802.155	286.095	331.51	623.204	384.015	113.414	455.552	292.095	549.59	1257.03
84.1262	1249.86	338.023	1249.86	175.305	620.669	931.67	409.783	359.159	495.822	161.621	285.341	918.727	194.756	548.451	1066.22	233.012	519.318	766.918	194.351	419.797	795.081	1100.84	264.842	526.276	464.017	481.249	1006.21	359.916	40.4134	378.336	317.093	43.9683	635.978	242.559	253.236	488.537	314.254	74.3508	371.076	205.915	404.012	923.893
85.0475	1490.24	1370.23	1490.24	885.247	647.997	1689.7	2057.33	957.021	962.206	869.891	1112.04	2157.26	492.275	1210.89	1823.97	487.65	1270.17	1831.56	562.874	1653.25	1548.44	620.211	712.417	736.677	1354.17	1172.84	2866.34	726.949	16.7119	495.224	567.694	15.7338	603.558	1103.12	593.808	543.809	752.956	31.3496	740.034	1183.07	1116.75	2326.43
85.0529	3997.2	3424.73	3997.2	1807.68	1626.57	4405.61	4734.86	2447.13	2632.32	1736.53	2703.62	5645.46	1019.91	3062.5	4789.62	1005.23	3078.11	4819.05	1193.34	3984.09	4128.52	1439.65	1812.72	1926.29	2847.44	2945.22	7189.97	1621.45	37.4711	1351.73	1284.62	33.6481	1731.18	2468.17	1573.69	1421.45	1686.88	70.5667	1993.05	2576.42	2793.2	6122.08
85.0584	6828.16	5384.06	6828.16	2394.5	2533.8	7342.08	7004.1	3804.06	4489.22	2290.41	4167.26	9278.59	1401.12	4797.6	8156.34	1350.4	4849.81	8107.91	1609.93	6254.99	7062.1	2080.43	2872.73	3265.53	3864.07	4628.91	12160.7	2368.35	49.4839	2325.27	1827.64	60.0793	3051.99	3607.39	2525.4	2440.1	2442.09	114.87	3467.94	3644.35	4473.16	10357.6
85.0638	8070.12	5947.88	8070.12	2259.41	2761.69	8424.69	7216.43	4224.65	5248.74	2064.55	4449.62	10621.2	1353.99	5221.19	9560.64	1287.03	5226.39	9409.68	1533.95	6761.14	8246	2130.49	3141.39	3826.09	3696.14	5032.08	14001.4	2419.18	63.7587	2782.13	1851.86	71.5445	3764.69	3632.32	2811.89	2895.56	2439.8	126.007	4113.81	3546.36	4798.56	12289.3
85.0692	6659.12	4587.89	6659.12	1545.97	2086.13	6768.03	5211.39	3250.67	4286.6	1435.41	3379.9	8483	964.758	3929.59	7824.83	902.871	4023.59	7410.07	1046.64	5207.46	6699.28	1569.26	2474.78	3096.62	2591.72	3903.42	11500.2	1718.18	49.544	2269	1297.79	50.7135	3263.84	2630.45	2226.58	2368.19	1786.23	97.9444	3478.02	2494.37	3781.06	9949.19
85.0747	4313.12	2919.51	4313.12	1072.44	1374.17	4323.76	3329.83	2169.23	2806.85	964.91	2148.42	5436.28	652.372	2539.96	4988.59	631.214	2560.78	4859.57	733.218	3276.53	4260.99	1051.96	1628.32	2002.7	1663.25	2465.74	7409.68	1149.49	35.7506	1544.37	869.895	30.5113	2154.02	1692.08	1479.43	1472.83	1198.33	67.2338	2288.51	1614.21	2401.03	6378.04
85.0801	2816.91	1942.82	2816.91	853.587	997.569	2877.65	2273.04	1465.55	1820.58	781.942	1456.5	3505.57	530.818	1734.79	3205.87	538.351	1743.97	3135.05	589.293	2169.31	2849.07	788.124	1143.86	1328.17	1178.18	1695.54	4698.18	883.222	23.8436	1073.56	695.083	26.7442	1410.56	1228.33	1042.27	998.117	908.899	48.6923	1544.72	1179.04	1652.6	4046.25
85.0855	2233.08	1637.02	2233.08	837.188	927.681	2370.15	1897.43	1226.58	1396.86	725.593	1206.42	2852.68	525.089	1470.33	2618.98	578.542	1454.58	2541.36	589.895	1749.85	2378.59	706.291	942.328	1054.85	993.633	1381.17	3713.68	835.465	26.6956	881.217	698.811	35.06	1122.91	1102.26	902.891	865.294	857.614	52.0461	1217.89	1048.59	1356.27	3162.45
85.091	2094.12	1553.19	2094.12	803.397	972.136	2301.51	1658.68	1154.01	1299.82	705.217	1093.27	2749.17	537.539	1387.35	2620.02	646.886	1359.86	2367.21	597.705	1587.61	2445.34	667.173	880.696	963.916	836.492	1253.69	3576.63	827.383	30.8532	830.31	715.439	42.6263	1143.65	1047.16	914.252	917.059	865.279	56.0949	1160.55	978.291	1317.48	2930.7
85.0964	1870.84	1368.41	1870.84	768.429	985.924	2142.73	1370.88	1045.91	1116.37	625.082	921.267	2477.72	507.953	1256.44	2481.14	658.44	1171.53	2128.51	577.916	1303.35	2396.07	623.859	791.378	834.48	667.676	1085.8	3246.36	773.178	32.0638	783.312	707.043	41.7659	1120.52	957.478	907.009	914.353	836.5	62.5294	1051.1	835.982	1177.92	2602.15
85.1018	1542.64	1098.23	1542.64	630.598	873.63	1768.55	1079.4	862.442	888.135	518.943	746.997	2023.66	449.036	1042.72	2131.67	551.69	963.094	1770.81	493.498	1020.89	2080.45	543.685	677.382	692.582	543.18	888.892	2668.72	650.387	31.1853	684.78	611.235	38.6749	980.458	794.24	806.045	854.638	683.378	55.3362	886.435	704.765	985.046	2100.35
85.1073	1401.55	969.91	1401.55	557.598	738.469	1555.06	984.127	784.23	800.225	464.311	679.04	1749.15	394.789	930.465	1806.87	455.109	859.975	1481.75	425.298	925.443	1743.4	540.731	601.378	620.874	550.099	806.487	2254.56	586.447	35.1972	630.229	537.42	43.9129	855.183	692.192	682.523	703.887	620.416	55.048	765.004	623.706	843.362	1816.43
85.1127	1218.4	822.536	1218.4	460.65	619.983	1289.07	871.136	661.204	715.44	409.334	583.093	1483	331.762	772.658	1495.15	390.117	746.283	1292.61	355.071	830.9	1421.97	510.915	516.719	572.053	498.656	693.189	1866.45	500.2	34.6828	523.12	438.711	32.1296	706.817	577.589	557.317	569.616	516.21	45.8384	658.853	533.583	727.802	1554.62
85.1181	1070.91	731.862	1070.91	473.311	558.3	1118.64	780.7	578.218	620.602	418.239	537.33	1293.23	311.386	715.731	1273.58	429.368	671.144	1112.12	357.722	737.75	1246.86	478.718	442.087	481.845	446.845	623.138	1641.13	465.302	25.8813	447.128	459.104	29.2482	641.391	545.455	494.166	536.73	495.805	41.4542	568.89	494.944	648.562	1372.52
85.1236	1065.2	901.452	1065.2	613.139	693.643	1160.81	893.979	608.605	673.144	570.835	614.523	1397.33	410.547	867.206	1402.66	642.756	779.567	1115	479.528	809.847	1450.33	512.033	468.791	544.467	470.686	689.281	1681.01	633.125	31.2017	514.605	665.99	55.7978	771.383	690.87	585.98	715.039	638.115	59.9108	642.566	653.642	775.806	1435.49
85.129	1187.99	1155.23	1187.99	770.182	946.092	1310.66	1061.27	733.654	825.596	756.516	755.968	1634.55	497.05	1096.48	1632.09	828.597	976.41	1204.91	584.721	983.321	1829.68	596.601	549.687	659.386	526.273	820.809	1879.25	810.044	42.5283	643.522	927.697	89.8342	1083.2	880.365	717.524	986.892	828.308	87.8673	779.411	813.925	986.54	1658.73
85.1345	1223.27	1290.47	1223.27	765.862	1034.75	1397.38	1113.21	733.656	912.695	725.765	832.747	1766.47	490.225	1198.53	1774.28	838.999	1032.96	1311.18	573.061	1065.09	2093.56	597.281	561.991	761.523	508.589	884.497	2026.52	868.481	48.0619	732.941	956.978	103.003	1254.3	927.917	810.57	1187.07	863.648	90.3445	912.444	821.176	1104.42	1757.79
85.1399	1126.15	1138.1	1126.15	620.11	855.836	1242.02	944.058	673.477	850.646	568.471	720.023	1582.72	394.276	1052.08	1600.56	649.031	945.281	1223.73	461.169	942.138	1920.87	506.99	489.121	682.605	434.13	772.475	1891.9	719.188	41.6911	688.272	795.747	89.3643	1217.92	774.318	709.379	1069.75	717.312	80.4419	846.194	666.802	950.032	1622.75
86.0831	1817.27	1111.29	1817.27	719.168	1040.54	2802.13	16099.4	11094.5	12415.5	451.617	828.246	1701.14	498.986	1129.82	1840.29	805.7	1671.98	2272.74	683.98	1482.1	2113.96	13202.7	12610.5	9230.61	1271.77	1791.19	4199.01	14496.2	502.817	15656.4	1146.41	50.5927	942.025	777.966	637.165	547.773	15265.1	817.747	30825.1	1154.01	1302.7	2577.25
86.0886	3258.97	1817.44	3258.97	1023.52	1786.01	5017.93	25817.7	19035.6	22814.9	635.227	1386.34	2937.25	743.189	1928.81	3264.84	1173.97	2906.17	4005.63	984.105	2499.93	3774.26	20732.5	21681.2	16757.1	1887.23	3074.7	7422.74	22506.6	873.362	28740.3	1760.95	94.4467	1771.37	1203.87	1129.75	1024.08	23688.9	1503.46	56861.3	1700.82	2233.48	4543.84
86.094	4133.68	2168.08	4133.68	992.348	2019.86	6026.33	28235	22016.2	28357	649.901	1571.91	3520.84	775.824	2220.47	4062.8	1192.24	3305.79	4931.18	1005.14	2893.18	4657.59	22277.6	25120.8	20740.3	1948.28	3554.55	9127.55	23880.2	1057.74	35603.7	1858.11	99.1555	2306.9	1274.97	1336.96	1309.34	25143.1	1774.69	71847.2	1787.72	2590.46	5678.68
86.0995	3592.5	1701.39	3592.5	741.324	1627.99	5190.87	21785.2	18143.1	24770.8	483.65	1209.83	3043.6	550.802	1786.37	3537.86	870.499	2682.86	4293.48	726.537	2353.09	4079.7	16996.8	20710.3	18071	1404.6	2896.54	8008.44	18233.9	890.962	31375.4	1403.48	84.1463	2094.02	1003.27	1121.49	1094.44	19067.6	1420.83	64187.9	1337.75	2109.81	4911.02
86.105	2369.8	1140.69	2369.8	508.069	1085.89	3383.67	13268.9	11311.9	16141.6	314.612	801.052	2016.87	384.496	1160.73	2369.15	585.553	1701.09	2810.94	493.232	1482.55	2685.31	10345.1	12915	11508.3	904.675	1828.59	5196.75	11026.5	562.459	20493.3	917.203	57.9339	1460.11	646.171	749.595	749.609	11457.3	911.558	42953.1	871.765	1383.3	3253.87
86.1104	1564.02	767.273	1564.02	397.729	763.18	2206.5	7842.49	6742.96	9337.02	256.126	568.392	1346.59	316.43	847.314	1574.2	440.971	1185.52	1806.21	380.814	1026.96	1749.48	6305.1	7707.11	6765.94	684.648	1242.29	3290.7	6564.12	366.467	11826.2	654.872	44.4765	953.941	468.745	533.161	508.256	6888.49	628.681	24728.2	611.816	934.066	2082.85
86.1159	1279.96	661.562	1279.96	343.301	670.467	1728.54	5996.78	4970.7	6431.73	236.759	497.01	1082.48	360.189	780.035	1243.7	401.34	1028.07	1449.09	357.06	859.399	1364.32	5132.53	5645.38	4813	650.16	1025.8	2484.67	5075.54	305.651	8000.45	577.359	36.0647	742.08	403.639	431.299	432.034	5396.18	518.123	16102.2	525.372	767.56	1626.02
86.1214	1280.11	584.571	1280.11	323.474	699.247	1626.35	4928.97	4219.23	5381.82	227.108	444.135	1021.34	414.923	878.106	1209.11	377.297	1036.57	1376.98	364.639	813.379	1269.71	4568.18	4730.58	4129.8	625.677	958.792	2276.86	4191.67	283.405	6630.38	538.647	38.4917	698.697	383.555	388.857	394.595	4447.31	484.063	12966.2	478.356	685.728	1482.92
86.1268	1182.5	482.691	1182.5	266.235	676.243	1345.22	3357.33	3006.09	3965.47	185.375	358.371	857.073	433.625	887.005	1059.32	319.335	929.096	1139.35	323.348	668.744	1050.58	3473.54	3336	3055.08	532.741	776.307	1868.69	2825.72	221.912	4840.3	447.825	41.7533	611.944	305.442	314.229	373.511	2997.66	385.963	9519.67	377.514	556.477	1201.79
87.059	1084.21	757.917	1084.21	522.136	654.45	1756.19	433.632	262.829	240.562	282.362	327.133	1103.31	307.75	577.614	1151.19	462.977	949.854	1659.07	427.173	661.507	1153.61	300.776	335.333	221.094	508.11	1065.6	2419.97	439.253	19.8395	239.938	703.164	86.542	939.859	597.142	668.871	443.952	401.898	39.0576	356.823	749.385	1078.16	2388.16
87.0645	1528.64	1105.08	1528.64	798.499	832.335	2141.06	1211.71	791.398	695.817	394.085	471.762	1440.85	424.529	928.699	1785.66	613.509	1152.14	2196.49	559.855	912.758	1699.51	778.407	989.533	670.979	619.195	1270.23	3314.41	1174.86	44.545	605.398	791.82	91.3679	1081.43	834.139	814.479	631.589	1154.03	100.329	1171.07	931.449	1415.04	2893.67
87.07	2181.57	1735.73	2181.57	1128.14	1134.9	2625.7	2343.64	1608.45	1507.19	577.117	624.244	1906.81	591.658	1465.91	2771.46	817.336	1418.26	2783.59	728.11	1300.63	2602.89	1495.88	2039.36	1465.72	787.223	1477.26	4492.4	2085.55	70.9198	1165.19	945.319	92.5674	1178.89	1183.26	1018.33	916.653	2129.01	200.553	2522.09	1160.83	1861.56	3542.94
87.0755	2627.51	2091.22	2627.51	1211.24	1293.89	2935.48	2998.67	2152.99	2254.54	617.295	740.35	2233.8	654.34	1766.2	3500.04	885.328	1550.12	3293.05	768.53	1493.72	3288.03	1898.65	2778.64	2085.65	843.916	1648.96	5409.44	2661.67	106.61	1714.45	1004.01	92.5269	1260.69	1338.92	1142.57	1124.57	2683.67	275.481	3760.66	1268.5	2118.6	4019.07
87.081	2648.24	1990.6	2648.24	1002.55	1220.21	2828.04	2903.85	2174.41	2472.48	496.596	694.834	2110.06	549.242	1634.99	3470.79	712.974	1445.45	3211.58	633.161	1418.92	3273.33	1874.66	2854.11	2287.45	737.891	1533.22	5265.85	2563	105.26	1940.13	861.716	81.3402	1242.38	1181.48	1084.74	1086.62	2543.62	268.876	4299.15	1093.73	1990.71	3893.12
87.0865	2062.56	1382.83	2062.56	707.511	911.653	2176.49	2469.82	1949.32	2163.95	355.343	533.959	1607.73	384.458	1190.42	2612.01	521.8	1084.96	2438.69	469.104	1021.67	2408.77	1654.27	2376.16	1963.55	546.386	1149.02	4086.78	2187.69	94.1607	1994.15	638.209	67.5586	999.655	808.399	803.856	815.106	2164.3	239.816	4298.27	765.022	1433.1	2988.77
87.092	1453.17	979.529	1453.17	526.766	667.645	1618.18	2269.61	1752	2050.6	288.806	395.426	1184.01	310.781	876.62	1837.26	407.669	836.761	1666.9	372.21	782.382	1728.73	1651.12	2124.86	1747.12	426.026	858.638	2846.93	1971.45	88.4314	2078.6	500.828	48.4516	742.649	596.981	584.407	599.444	2026.08	201.237	4403.34	577.191	1026.27	2099.7
87.0975	1232.99	858.385	1232.99	567.019	672.105	1531.34	2247.08	1769.77	2084.54	337.223	378.721	1087.02	344.491	845.073	1603.08	474.734	807.254	1472.9	427.725	751.429	1526.42	1657.89	2079.79	1678.59	443.029	802.312	2397.57	1913.87	94.4	2227.07	531.026	48.296	675.179	575.042	537.014	515.605	1978.72	188.548	4591.17	572.448	900.381	1718.87
87.103	1276.85	904.518	1276.85	624.217	795.795	1754.86	1982.67	1573.23	1880.19	365.391	410.341	1192.44	392.4	979.51	1775.09	551.299	912.412	1509.89	504.538	813.84	1739.56	1452.74	1874.26	1555.98	444.199	814.637	2478.6	1683.05	84.4203	1961.21	592.379	45.182	695.56	618.227	573.863	520.634	1728.73	165.271	3936.77	581.48	888.394	1677.73
87.1085	1351.58	881.539	1351.58	650.146	894.547	2069.13	1625.47	1324.64	1533.72	403.155	460.166	1352	431.343	1130.71	2060.1	637.076	1029.32	1607.47	559.237	886.824	1989.31	1186.53	1520.03	1344.22	424.132	810.082	2643.26	1342.24	65.1711	1536.93	626.591	53.3865	802.863	641.887	633.761	595.106	1382.9	145.385	2906.49	586.491	849.055	1678.25
87.114	1237.45	832.01	1237.45	572.765	882.05	2109.02	1302.92	1037.49	1198.02	379.586	418.36	1335.89	404.289	1103.44	2095.17	571.537	998.373	1503.17	516.311	827.317	2002.21	976.196	1200.64	1047.26	371.165	726.741	2466.08	1051.23	50.4148	1167.28	580.942	48.6851	819.624	571.67	608.828	606.059	1085.65	119.357	1980.96	502.505	760.863	1512.16
87.1195	1025.92	660.004	1025.92	450.652	713.811	1708.58	1033.18	822.648	923.911	324.953	333.456	1075.72	315.166	877.711	1733.73	439.639	792.995	1240.95	403.15	668.008	1627.49	773.767	929.028	826.019	310.09	576.508	2001.53	853.893	45.7801	904.427	460.458	40.1332	697.402	447.166	493.448	469.071	870.464	89.1314	1507.99	399.8	594.507	1181.41
88.1012	1911.22	793.78	1911.22	662.428	987.623	2079.81	924.729	998.145	688.128	563.723	672.313	2316.74	594.189	870.001	2915.57	697.517	971.23	1916.3	617.062	799.291	2351.01	935.951	737.078	543.783	582.812	742.882	3240.43	1016.15	36.3926	662.571	765.828	48.7188	1024.04	653.425	894.72	873.609	808.794	110.304	937.006	680.183	752.192	2186.97
88.1067	2736.93	979.414	2736.93	721.479	1282.74	2864.86	1065.11	1317.34	896.034	648.379	821.33	3123.65	667.713	1111.47	4119.14	782.312	1258.73	2591.03	694.222	993.406	3347.08	1126.05	911.009	694.609	658.103	906.497	4548.64	1119.41	50.851	824.335	853.175	67.8216	1498.09	779.893	1178.39	1203.21	901.955	136.924	1158.11	737.388	904.321	2926.55
88.1123	2809.9	909.314	2809.9	627.377	1179.2	2859.31	994.15	1237.14	896.259	509.796	781.97	3139.9	571.414	1053.64	4161.23	665.246	1157.09	2516.23	571.657	938.608	3412.15	981.513	908.705	732.702	557.045	877.347	4577.06	1002.04	48.5066	804.943	761.866	62.7006	1557.77	679.257	1206.84	1209.48	780.058	137.705	1090.78	652.358	848.849	3015.81
88.1178	2045.97	659.238	2045.97	430.008	871.089	2068.15	684.234	883.55	630.638	372.355	527.746	2220.13	392.286	738.072	2990.63	458.335	827.75	1860.32	401.707	680.746	2466.09	678.589	649.542	541.343	381.807	638.031	3384.96	682.031	39.1528	620.44	531.411	42.8173	1227.46	485.116	858.576	900.685	551.512	96.5081	845.69	440.939	618.045	2171.49
88.1233	1300.28	453.944	1300.28	308.688	554.496	1347.89	472.713	586.333	441.603	257.233	367.728	1438.88	281.518	511.885	1934.23	319.244	561.236	1238.26	287.63	457.935	1576.97	490.834	434.079	365.73	277.325	430.281	2142.72	483.309	23.5381	425.079	378.792	32.3664	781.658	330.239	570.468	581.23	397.393	68.3563	560.55	324.008	425.721	1415.26
89.0718	1021.02	601.882	1021.02	624.382	413.129	1217.39	499.173	765.103	257.469	546.869	352.696	1451.35	364.593	473.282	1941.19	605.332	406.48	1643.91	465.933	407.803	1777.69	304.551	561.44	227.955	331.847	406.628	2635.37	655.341	31.1423	437.141	420.452	18.7625	383.325	556.353	1016.72	409.658	443.361	34.4682	307.343	526.468	713.822	1502.51
89.0773	3245.25	1549.09	3245.25	1774.59	1351.8	4192.65	1507.94	3065.4	799.404	1544	1182.59	5128.1	1154.31	1361	6779.98	1763.98	1191.51	5433.24	1445.42	1146.83	6206.75	877.177	2193.01	616.311	937.645	1140.19	7855.73	1762.5	52.6392	877.761	1249.96	68.8942	1204.55	1739.26	4001.92	1490.03	1358.88	98.3445	879.556	1515.1	1651.41	4314.12
89.0829	7850.73	3303.5	7850.73	3381.89	3042.85	10107.4	3191.66	7275.33	1983.52	3071.02	2682.1	12336.4	2413.93	3034.12	16206.9	3409.57	2703.06	12546.4	2905.44	2550.57	14969.4	1864.28	5207.39	1483.72	1917.54	2543.06	18384.3	3554.4	102.561	1757.41	2583.6	149.18	3108.27	3680.46	9657.02	3780.29	2861.16	212.942	2096.64	3112.95	3343.15	9753.06
89.0884	13242.6	4961.77	13242.6	4431.1	4582.64	16586.6	4738.39	11606.4	3381.1	3919.57	4095.33	20138.5	3280.42	4610.48	27350.8	4586	4168.25	20556.6	3880.03	3911.19	25114.3	2669.92	8221.8	2435.78	2610.86	3841.85	30002.3	5052.11	161.658	2784.19	3642.56	257.511	5510.69	5265.11	15766.8	6511.26	4049.96	352.553	3540.36	4327.74	4976.26	16082.4
89.094	15424.7	5332	15424.7	4132.48	4947.38	18850.9	4857.35	12439.9	3838.03	3571.8	4328.55	22680	3063.97	5066.52	31435	4251.84	4438.07	23782.6	3601.81	4234.4	28925.2	2703.31	8935.45	2948.61	2539.7	4109.36	34519.5	5059.79	178.421	3206.2	3552.44	264.402	6812.87	5176.41	17544.5	7805.3	3985.47	374.633	4138.67	4168.45	5305.03	18310.1
89.0996	12689.9	4061.01	12689.9	2805.44	3802.43	15073.2	3538.78	9562.99	3223.69	2443.88	3243.06	18062	2137.17	3871.76	25885.4	2896.45	3471.22	18834.9	2470.81	3283.98	23387.3	2097.22	6836.09	2404.24	1859.08	3203.96	28191.1	3699.23	148.246	2765.29	2530.95	208.829	5864.29	3689.39	13850.5	6316.33	2850.14	303.221	3506.96	2897.81	4090.31	14999.3
89.1051	8244.82	2594.53	8244.82	1808.42	2462.23	9593.96	2274.05	5962.17	2070.97	1603.41	2036.8	11319.3	1424.71	2519.75	16140.2	1851.92	2326.39	11663.9	1623.14	2157.01	14569.8	1454.73	4295.38	1645.59	1278.38	2115.29	17348.1	2387.3	106.627	1882.83	1659.78	134.42	3952.21	2352.34	8624.63	3864.69	1824.17	210.35	2291.79	1855.65	2638.48	9417.08
89.1107	5083.58	1738.37	5083.58	1366.22	1700.47	5877.74	1620.23	3805.58	1416.48	1219.67	1422.37	6898.05	1073.79	1743.44	9638.31	1402.92	1625.18	7016.6	1219.22	1509.12	8763.52	1057.11	2787	1091.66	934.959	1463.98	10352.8	1690.2	82.239	1292.22	1217.57	102.792	2601.61	1658.44	5318.5	2470.66	1313.85	167.423	1539.72	1355.49	1748.5	5732.41
89.1163	3755.03	1387.65	3755.03	1133.01	1352.43	4408.8	1311.6	2931.24	1073.57	1005.78	1149.45	5180.97	869.433	1383.71	7046.71	1159.15	1272.23	5341.3	996.494	1189.02	6434.53	828.83	2154	855.625	755.161	1151.24	7579.16	1376.56	60.0648	967.367	985.451	79.1682	1911.76	1348.15	3993.79	1992.7	1068.8	126.976	1170.25	1115.54	1389.37	4218.99
89.1218	3039.43	1171.05	3039.43	907.039	1133.23	3562.91	1068.71	2437.74	937.301	806.373	953.529	4221.82	699.655	1153.71	5727.22	915.965	1052.28	4312.86	791.926	992.014	5251.77	693.11	1786.66	713.311	606.869	961.274	6198.31	1136.58	54.1022	815.284	806.559	74.2372	1579.02	1100.4	3296.17	1622.74	886.9	110.277	1008.84	902.638	1186.28	3494.36
89.1274	2160.22	830.062	2160.22	631.501	818.092	2482.46	760.959	1697.48	684.835	579.141	667.779	2897.61	518.327	833.867	3900.3	643.006	758.454	2954.16	565.043	707.725	3596.58	557.398	1253.17	527.364	453.581	698.593	4181.8	821.445	42.2406	607.127	571.807	51.7926	1174.45	768.588	2270.27	1134.81	627.018	76.5581	728.677	632.159	851.549	2429.42
89.1329	1308.47	492.938	1308.47	420.401	510.852	1443.32	514.766	1003.63	446.589	380.408	407.682	1674.83	353.864	525.719	2223.16	424.759	486.451	1677.57	375.965	450.76	2053.16	440.346	732.337	335.914	317.604	441.787	2394.08	570	35.977	403.845	376.198	36.8539	718.02	480.845	1300.42	659.229	411.955	62.7024	448.979	410.366	502.293	1402.42
89.1385	1060.23	419.687	1060.23	379.973	450.829	1191.16	459.141	854.921	401.597	348.618	364.141	1376.79	324.592	467.545	1786.61	388.804	417.774	1367.62	338.996	385.934	1618.64	429.716	614.89	308.208	288.022	374.622	1895.99	535.174	33.1798	330.357	335.706	31.4951	569.111	427.264	1051.72	574.562	376.338	58.7094	368.805	369.177	434.183	1122.17
90.0812	1646.75	297.926	1646.75	310.416	1533.47	1359.32	759.483	494.252	520.611	242.742	304.239	1131.85	352.993	1146.54	1347.46	327.6	770.485	895.184	325.375	1034.04	901.513	1883.81	299.06	502.826	762.656	861.276	1742	616.848	35.2136	288.4	407.606	30.6573	761.643	482.382	316.27	919.197	833.56	153.728	476.42	258.076	428.173	1214.27
90.0868	2299.13	431.787	2299.13	397.858	1918.4	1924.68	921.336	789.241	730.402	308.853	439.016	1719.93	428.669	1447.26	2145.26	409.596	1010.84	1409.53	403.316	1313.33	1445.52	2227.51	489.377	641.56	901.816	1130.44	2613.55	784.442	46.2254	401.654	508.603	32.9656	1165.05	613.623	629.733	1417.81	988.188	205.644	660.188	319.897	563.388	1795.16
90.0924	2396.37	483.289	2396.37	388.813	1735.56	2069.62	866.943	900.842	755.999	310.56	439.06	1918.27	402.729	1359.62	2465.08	418.936	902.837	1755.23	371.473	1191.29	1796.1	1795.54	594.501	639.23	736.22	1034.08	2993.91	738.978	46.158	426.04	473.281	38.6167	1258.2	591.146	878.364	1334.57	856.07	203.022	683.612	344.969	591.046	1941.84
90.098	1920.33	423.413	1920.33	314.4	1234.79	1700.43	638.59	796.723	591.406	259.23	368.681	1682.77	310.279	980.281	2204.09	340.352	684.94	1527.18	304.545	862.441	1753.52	1187.86	548.595	503.344	541.34	746.398	2586.63	558.841	37.027	359.362	365.084	31.104	982.343	465.724	897.466	1054.84	620.272	125.384	558.159	287.013	490.891	1630.04
90.1036	1586.97	392.485	1586.97	266.108	841.845	1280.14	506.391	728.95	465.169	185.245	293.639	1232.41	246.573	695.825	1814.19	284.076	521.791	1452.38	242.325	677.439	1420.99	912.39	520.225	428.28	628.066	570.505	2036.07	401.899	30.7538	308.104	279.656	26.4768	689.615	363.254	679.572	756.237	649.959	93.7419	557.126	254.519	385.333	1546.97
90.1092	2186.17	713.083	2186.17	351.837	767.746	1166.17	660.384	1119.02	682.853	177.168	363.282	967.615	317.336	782.71	2127.86	402.958	610.999	2375.44	292.316	998.683	1590	1135.9	933.611	661.62	1352.4	753.887	2023.71	447.813	41.8141	495.196	289.593	24.1997	571.709	398.487	577.079	600.145	1226.54	94.4925	1132.52	314.927	533.979	2722.68
90.1147	4137.29	1444.09	4137.29	550.43	957.442	1522.16	1059.7	2122.95	1367.53	201.75	591.217	1013.6	489.339	1185.57	3414.37	635.492	959.725	4833.52	417.5	1797.28	2649.47	1691.65	1874.66	1340.22	2499.18	1275.32	3026.81	604.426	70.5135	1033.42	390.027	34.4216	667.831	561.464	709.749	588.007	2320.54	133.069	2554.29	500.807	925.14	5633.35
90.1203	6003.88	2025.53	6003.88	625	1034.97	1866	1316.41	3007.88	2080.8	208.168	741.076	1079.93	563.366	1456.17	4789.11	743.301	1249.91	7229.12	478.178	2462.36	3767.17	2005.88	2696	2032.78	3151.95	1651.73	4028.07	691.857	96.7765	1530.09	432.557	42.2815	770.372	661.347	857.683	591.75	3018.93	147.461	3986.55	586.324	1247.57	8476.47
90.1259	6453.42	2030.14	6453.42	544.464	913.953	1854.59	1230.57	3117.63	2198.76	169.048	724.319	1002.5	496.253	1382.38	5118.7	636.977	1183.73	7894.04	417.303	2391.78	3908.98	1814.85	2773.19	2189.89	2868.94	1641.79	4145.25	597.775	100.207	1638.51	389.345	43.7491	760.551	618.901	829.139	557.671	2781.4	129.506	4379.75	569.727	1245.58	9143.88
90.1315	5043.78	1464.04	5043.78	388.617	697.93	1396.81	897.829	2290.66	1691.19	132.928	558.204	779.799	349.542	1038.47	3990.21	454.851	866.681	6094.97	299.069	1784.35	2975.82	1322.71	2119.28	1618.22	1941	1217.79	3174.83	455.331	74.2742	1307.55	284.252	33.1368	629.59	443.47	645.243	431.969	1955.33	106.168	3398.72	382.544	923.237	6983.56
90.1371	3131.2	919.181	3131.2	271.787	488.171	932.605	587.146	1414.51	1079.96	101.672	358.731	528.61	246.918	693.022	2436.32	311.554	578.807	3634.56	208.962	1106.96	1904.58	886.258	1296.06	1034.66	1254.44	788.41	2042.75	315.819	49.3496	825.146	200.03	25.0658	423.596	296.394	428.709	311.271	1240.92	79.8615	2101.32	259.459	598.302	4347.61
90.1427	2077.31	652.918	2077.31	225.363	402.914	713.391	450.849	1004.86	764.666	95.2653	268.656	443.665	205.957	538.114	1643.84	258.528	456.655	2400.66	174.823	818.24	1332.73	693.954	910.791	735.368	936.829	579.086	1431.99	257.93	39.7004	567.958	165.421	18.4661	328.881	239.214	337.749	251.165	918.507	64.9191	1378.44	201.936	439.095	2779.84
90.1483	1672.14	544.398	1672.14	196.865	336.945	611.701	387.466	849.285	611.08	81.578	228.896	387.816	177.115	438.431	1320.08	217.492	375.639	1941.54	155.147	669.45	1081.31	582.226	752.985	604.216	793.84	490.169	1174.76	219.654	33.6306	454.738	148.898	18.7052	275.474	211.649	284.509	222.049	768.718	50.9569	1087.01	190.656	371.234	2168.57
90.1539	1354.77	430.895	1354.77	156.376	281.034	499.495	315.597	683.486	495.922	69.6837	194.935	331.068	138.64	365.623	1085.82	175.993	305.348	1580.29	124.565	552.682	884.649	472.607	624.589	469.737	609.44	401.54	957.951	182.401	26.7869	381.596	115.859	11.9448	236.167	170.308	244.247	188.398	604.27	44.476	882.211	147.138	304.11	1739.96
91.0738	1058.61	925.322	1058.61	488.168	628.659	1307.2	855.933	486.436	616.914	372.729	763.774	1358.53	246.275	872.414	1624.45	436.603	725.619	1318.46	270.636	796.878	1473.03	312.61	380.385	478.932	365.615	600.828	2129.2	413.076	17.2113	382.252	384.675	31.3551	581.135	557.422	457.444	570.074	430.639	30.562	600.695	532.787	763.506	1659.86
91.0794	1034.36	937.467	1034.36	465.589	670.051	1223.35	813.855	516.134	656.778	365.255	673.782	1345.69	262.922	866.502	1576.73	455.226	716.093	1182.51	303.981	777.402	1447.46	373.888	390.069	552.736	347.208	626.15	2054.52	485.549	23.6287	484.492	446.32	44.1202	745.103	582.723	521.715	689.503	451.349	47.0307	691.267	536.754	800.938	1547.07
91.0851	1002.2	909.794	1002.2	444.193	694.413	1159.84	759.971	513.5	671.853	361.361	606.593	1288.34	257.448	801.575	1519.74	455.985	679.525	1136.25	310.308	721.32	1401.43	411.839	381.405	545.569	320.681	591.283	1907.7	494.411	28.2246	500.634	439.625	43.033	851.103	585.815	551.326	794.405	437.466	53.6982	713.568	498.522	811.202	1530.32
91.0907	1022	875.606	1022	462.108	651.223	1125.56	710.49	535.159	622.599	363.733	569.739	1273.88	269.802	721.95	1510.43	455.36	641.126	1114.42	328.394	679.225	1423.63	389.744	392.256	495.335	317.591	563.796	1886.1	489.622	22.0379	498.346	456.296	36.8025	879.056	580.183	600.78	808.086	425.836	51.0469	675.64	503.524	718.001	1430
91.0963	1012.24	804.779	1012.24	488.23	638.692	1205.64	675.387	555.029	529.481	392.188	576.029	1340.72	303.602	666.944	1561.31	504.027	604.179	1258.86	365.67	630.923	1483.47	349.29	416.618	434.183	313.332	517.691	1936	488.049	19.7691	424.976	467.159	42.9475	780.479	550.27	646.783	704.595	424.822	44.8251	563.772	530.023	660.703	1384.86
91.1019	1042.7	743.974	1042.7	523.955	638.798	1273.66	673.064	579.659	450.375	385.345	585.398	1454.04	349.325	626.614	1671.02	548.831	586.617	1354.61	429.069	593.611	1575.16	337.207	432.431	401.492	310.109	532.084	2104.63	524.315	22.1061	364.627	481.228	44.9387	695.364	555.553	753.092	654.617	429.119	45.2192	482.252	549.79	609.495	1315.64
91.1076	1073.11	701.793	1073.11	470.127	611.113	1287.64	622.196	569.02	415.262	360.235	568.058	1480.42	320.858	555.827	1755.25	513.237	548.327	1398.1	388.413	544.574	1589.11	316.047	412.479	343.542	288.713	504.995	2089.59	477.432	20.5965	344.189	458.74	46.0399	686.241	529.424	751.941	613.334	391.082	41.6965	438.974	499.698	575.211	1287.49
91.1132	1003.83	617.302	1003.83	376.804	503.081	1124.47	511.922	505.938	385.79	281.338	460.661	1254.67	248.111	487.127	1493.92	388.851	475.125	1259.38	301.136	484.836	1400.67	275.985	383.357	323.357	267.578	429.562	1854.76	395.353	15.9804	299.605	372.258	29.8711	593.008	430.819	649.869	510.266	366.958	31.5505	420.029	404.148	470.168	1158.41
93.0811	1084.09	935.723	1084.09	731.836	760.607	1345.12	1100.91	575.729	611.409	607.056	715.72	1574.42	443.653	1202.54	2214.65	1124.13	897.281	1399.33	564.807	848.668	1585.52	814.017	665.786	601.18	486.236	627.08	2158.97	740.333	16.6051	379.763	685.852	37.2749	635.393	893.781	568.643	725.072	629.327	33.8996	470.494	691.966	773.971	1347.03
93.0868	1782.49	2298.43	1782.49	1226.52	1484.03	2067.36	1924.64	756.758	1220.48	1192.41	1285.88	2658.67	603.417	1999.56	3327.36	1703.82	1539.13	2000.58	843.289	1683.39	2652.19	1179.14	879.33	1220.86	797.624	1173.03	3460.89	1360.06	33.9893	978.622	1559.15	78.4963	1612.02	1689.11	920.095	1572.85	1146.61	70.1458	1229.14	1342.65	1758.55	2788.3
93.0925	2573.45	4377.7	2573.45	1760.26	2455.93	2759.92	2889.34	803.409	2104.03	1844.83	1861.38	3955.84	703.709	2881.55	4346.96	2250.67	2289.95	2597.58	1136.69	2781.86	4014.06	1392.47	858.815	2118.77	1083.26	1853.28	4878.75	2142.55	60.3402	2051.44	2731.05	137.257	3407.61	2620.87	1287.1	2870.16	1724.03	124.873	2614.49	2055.2	3290.47	5006.72
93.0982	3198.31	6117.65	3198.31	2012.84	3164.15	3242.48	3518.71	852.222	2969.64	2207.23	2346.92	5143.82	732.755	3554.64	4993.68	2502.88	2844.79	2994.87	1271.21	3678.39	5091.24	1526.47	823.071	2853.13	1226.54	2350.55	5961.96	2641.89	81.7494	3053.72	3471.27	203.862	5323.88	3207.36	1639.39	4051.29	2072.12	164.357	3893.15	2541.7	4441.92	6949.69
93.1038	3203.93	6035.74	3203.93	1745.35	3147.31	3188.26	3280.46	753.089	3066.63	1884.02	2192.68	5137.83	634.77	3362.74	5050.53	2171.97	2696.89	3028.93	1084.46	3519.17	5182.19	1321.73	702.094	2983.68	1096.87	2265.37	6072.72	2359.97	80.2874	3326.39	3081.77	174.449	6088.31	2911.08	1646.01	4247.42	1861.23	161.544	4228.7	2243.33	4431.78	7512.36
93.1095	2774.35	4425.6	2774.35	1263.19	2332.84	2724.2	2341.38	627.206	2396.51	1346.16	1709.8	4308.19	466.439	2486.58	4315.73	1560.72	1992.12	2581.57	782.731	2598.93	4499.06	976.414	587.654	2366.92	777.684	1667.05	5469.75	1694.96	57.7474	2642.11	2200.13	138.793	5148.47	2080.52	1385.17	3488.4	1347.23	122.985	3394.49	1591.98	3264.86	6205.35
93.1152	2472.78	2940.54	2472.78	990.314	1664.06	2483.86	1665.28	598.645	1749.59	1037.25	1240.27	3703.62	404.164	1752.64	3977.12	1217.11	1429.73	2432.58	648.798	1777.76	4065.45	730.647	526.028	1672.01	590.042	1190.82	5014.5	1287.41	46.9692	1853.79	1540.63	107.292	3718.97	1536.94	1199.82	2615.34	985.424	93.2302	2350.59	1172.17	2262.13	4990.27
93.1209	2373.69	2137.88	2373.69	826.015	1315.37	2333.22	1309.57	575.67	1415.36	898.521	1024.74	3376.67	360.315	1325.53	3808.56	1017.1	1127.06	2317.04	561.448	1347.73	3914.33	593.161	487.655	1268.48	475.469	931.289	4937.94	1045.21	36.9481	1423.68	1192.61	81.6835	2924.85	1231.54	1110.15	2254.43	800.786	72.0355	1752.13	974.627	1665.83	4450.42
93.1266	2133.73	1804.06	2133.73	713.259	1123.74	2079.7	1111.97	505.972	1192.28	755.19	862.44	3003.91	297.568	1122.79	3508.8	863.161	950.05	2136.32	470.92	1121.96	3480.42	494.467	416.053	1111.33	415.826	791.399	4497.63	899.155	30.3339	1238.65	1015.97	62.4954	2523.03	1037.34	990.335	1958.61	675.147	63.1505	1508.12	829.513	1413.19	3968.17
93.1323	1581.14	1351.02	1581.14	503.444	835.791	1525.12	814.987	367.155	901.774	529.075	652.08	2185.91	207.274	841.91	2512.22	613.701	704.643	1544.17	330.987	853.905	2553.49	359.594	317.45	803.443	295.384	586.193	3265.95	631.224	25.9277	939.784	740.003	55.1531	1976.28	750.629	725.776	1444.98	493.415	48.3741	1158.8	589.77	1064.22	2944.38
93.138	1088.31	961.654	1088.31	404.154	620.089	1087.78	622.498	286.076	662.952	422.501	479.414	1519.79	181.417	639.899	1704.29	492.096	541.037	1093.29	270.37	629.451	1731.97	297.208	259.325	594.954	244.179	452.703	2159.62	498.051	25.1279	665.134	556.807	47.6357	1379.44	578.62	533.813	1023.98	382.24	44.329	815.491	455.403	789.855	1943.11
95.0758	1740.99	1314.82	1740.99	648.588	875.495	1905.31	1278.23	865.397	978.211	512.981	747.545	1524.98	522.002	1183.05	2156.19	751.793	1373.51	1801.41	685.527	1328.49	2607.42	1154.33	987.845	1022.64	739.726	1224.95	3375.72	866.705	55.6355	1105.75	775.92	54.251	929.906	679.938	617.136	726.426	987.954	88.9384	1732.45	737.483	1148.21	2325.01
95.0816	2614.9	1736.18	2614.9	743.049	1200.03	2915.29	1734.04	1230.16	1397.59	537.299	987.126	2009.46	667.6	1685.52	3102.69	911.303	2012.76	2708.36	852.999	1793.86	3635.21	1591.47	1518.55	1447	953.815	1784.14	5187.96	1170.44	72.5967	1694.72	954.665	70.332	1277.07	799.751	785.65	925.724	1423.43	126.581	2858.49	885.467	1540.94	3111.58
95.0873	2987.08	1808.01	2987.08	710.938	1268.27	3378.55	1846.61	1327.4	1629.13	456.598	1038.55	2108.66	659.069	1775.37	3551.91	871.886	2173.27	3095.09	824.607	1834.52	4036.52	1728.31	1784.98	1764.3	960.384	2016.47	6130.35	1195.09	78.9519	1996.2	919.923	72.9353	1390.16	742.035	801.949	864.498	1565.87	125.4	3519.32	852.194	1562.65	3161.09
95.0931	2855.77	1626.69	2855.77	612.081	1157.2	3192.3	1619.53	1199.84	1446.17	412.36	924.148	1863.94	592.939	1636.66	3243.84	757.65	2021	2958.32	726.197	1611.52	3647.57	1542.32	1782.28	1705.85	805.193	1839.59	5915.1	1095.06	69.7898	1861.3	817.515	69.3531	1238.57	627.565	671.362	688.946	1421.83	125.928	3458.14	736.572	1444.77	2859.28
95.0988	2246.2	1341.75	2246.2	583.615	982.093	2546.3	1311.46	982.751	1193.32	415.52	731.236	1531.91	526.263	1327.35	2629.62	706.436	1605.22	2375.21	626.846	1281.06	2891.8	1175.84	1380.69	1334.03	636.495	1464.57	4546.84	905.281	66.7175	1514.03	753.173	67.3638	1036.7	597.39	580.894	620.707	1139.17	116.274	2781.72	644.156	1145.3	2251.66
95.1045	1727.12	1253.16	1727.12	713.079	1011.89	2002.67	1187.54	852.752	1037.32	533.207	725.346	1439.56	600	1234.41	2100.87	766.333	1361.33	1820.46	685.932	1112.89	2335.07	981.981	1015.15	1055.31	588.636	1201.55	3394.57	903.93	81.6589	1241.67	856.657	112.485	995.698	744.545	565.042	806.603	1068	126.783	2081.77	722.022	1108.09	1903.29
95.1103	1595.37	1423.86	1595.37	853.916	1217.73	1849.52	1274.16	863.656	1171.8	653.375	819.423	1656.91	690.364	1333.55	2086.6	899.343	1352.79	1648.34	786.042	1131.64	2322.28	986.379	915.187	1099.25	606.118	1191.27	2883.23	990.135	103.322	1216.23	1039.12	157.683	1244.52	943.057	695.883	1187.71	1141.24	152.565	1822.77	860.438	1211.22	1910.11
95.116	1578.12	1488.24	1578.12	850.258	1287.37	1878.69	1274.57	909.676	1274.51	662.086	840.087	1762.36	696.176	1389.68	2132.72	900.62	1393.83	1611.74	788.675	1129.65	2346.57	946.279	896.671	1123.98	559.359	1187.13	2762.5	985.624	113.021	1272.11	1094.21	190.499	1476.26	991.863	796.97	1427.29	1142.26	185.888	1810.05	850.34	1277.67	1975.85
95.1218	1346.69	1238.95	1346.69	653.149	1057.72	1551.16	985.635	780.718	1092.91	482.55	678.485	1508.54	536.248	1124.86	1863.82	692.926	1119.94	1340.84	597.415	927.506	1993.51	736.331	734.786	932.102	437.587	960.877	2316.89	767.514	99.8238	1071.14	840.057	149.533	1337.45	772.238	704.173	1256.19	894.458	154.31	1524.6	650.745	1063.84	1695.98
96.0609	2942.17	1803.36	2942.17	1075.57	441.405	945.847	1112.2	1239.96	950.885	138.147	307.549	645.314	379.365	819.042	2592.45	354.438	485.817	4695.68	435.998	1261.22	2445.01	566.717	766.017	772.451	929.686	789.791	3851.09	679.44	32.7914	444.56	381.274	36.5243	202.964	920.131	565.01	227.749	1241.58	39.2849	1243.53	789.593	2066.13	6170.71
96.0667	6547.45	3688.65	6547.45	1940.48	908.055	2059.74	2195.42	2741.2	2183.34	255.047	638.082	1460.3	700.386	1773.51	5751.03	655.569	1000.33	10201.3	825.715	2606.17	5408	1092.32	1657.19	1737	1731.41	1623.86	8207.46	1291.04	68.6484	1032.56	711.316	84.2326	518.629	1794.14	1313.22	514.03	2377.93	77.1103	2849.26	1528.92	4130.1	13322.4
96.0724	10060.8	5182.72	10060.8	2387.13	1354.71	3167.31	2979.91	4096.1	3415.61	335.971	936.403	2266.63	933.273	2540.71	8647.36	826.259	1455.02	15387.7	1047.79	3756.64	8220.5	1527.66	2542.51	2702.99	2252.42	2390.67	12198.1	1747.48	104.576	1636.81	972.055	130.115	897.695	2373.85	2128.82	829.544	3100.52	116.518	4558.9	1923.74	5959.13	19873.4
96.0782	10318.4	5061.01	10318.4	2042.57	1282.55	3235.95	2704.99	4015.82	3466.08	313.439	912.216	2374.75	815.454	2507.4	8837.33	734.29	1422.16	15560.3	915.996	3633.65	8472.09	1384.95	2532.77	2771	1940.31	2340.55	12465.3	1573.31	96.1924	1752.87	870.777	124.385	1041.94	2162	2156.49	893.137	2785.04	109.578	4778.31	1701.93	5768.75	20496.7
96.084	7523.91	3489.35	7523.91	1367.14	928.41	2459.58	1864.72	2801.1	2620.03	223.832	632.297	1763.73	544.362	1729.01	6665.45	524.38	1081.96	11338.4	613.548	2513.57	6218.01	980.899	1859.86	2070.08	1292.23	1639.64	9317.58	1103	73.0288	1326.2	619.901	82.8467	864.345	1440.71	1634.54	693.844	1906.92	88.1629	3606.42	1134.44	3970.17	14910.9
96.0898	4812.31	2258.39	4812.31	973.656	674.805	1703.67	1279.08	1872.41	1694.67	181.183	476.248	1224.65	409.754	1211.96	4262.29	408.058	790.772	6974.45	479.252	1667.65	4045.68	730.909	1253.03	1412.57	919.438	1161.5	5905.09	776.233	53.9272	937.78	458.234	62.058	646.213	986.325	1079.36	483.458	1304.58	58.3769	2398.99	803.141	2568.44	9130.26
96.0956	3217.98	1577.54	3217.98	779.388	552.341	1333.38	957.36	1291.12	1181.98	167.718	380.986	935.967	352.488	912.306	2770.59	343.987	652.825	4545.35	394.34	1198.99	2727.3	662.036	905.376	1003.7	762.468	890.169	3948.43	589.624	50.8635	701.264	406.939	60.9597	489.673	739.736	767.356	373.969	962.384	58.0736	1643.02	619.17	1814.95	5692.63
96.1013	2812.36	1423.08	2812.36	775.587	584.982	1392.81	880.174	1142.53	1037.7	202.138	405.142	950.79	358.446	895.185	2370.04	367.997	693.628	4036.99	403.114	1121.8	2408.53	753.373	836.077	925.471	765.734	877.915	3452.41	560.247	46.0982	677.763	439.675	63.8421	485.683	713.64	699.37	373.333	899.808	62.3822	1394.81	621.121	1655.27	4906.62
96.1071	2491.06	1215.47	2491.06	704.404	627.743	1489.17	769.083	967.658	959.355	201.04	413.867	989.805	334.037	832.329	2124.41	375.105	746.987	3533.21	381.375	981.192	2136.89	796.967	757.467	910.139	699.124	813.411	3074.32	493.316	50.5826	614.984	463.248	71.3263	544.87	638.568	676.812	424.473	750.811	73.2165	1203.1	573.157	1468.07	4194.73
96.1129	1988.79	972.489	1988.79	603.742	630.335	1384.13	642.88	761.182	808.136	215.33	405.228	934.188	305.173	738.418	1691.02	376.092	691.015	2769.25	346.719	807.785	1740.76	723.375	614.536	761.485	581.589	720.324	2422.57	429.67	46.424	589.79	440.86	71.0192	618.425	537.435	577.636	435.142	627.184	71.8747	947.549	488.135	1188.38	3160.48
96.1187	1682.95	889.774	1682.95	588.326	644.157	1216.56	631.962	699.673	751.932	222.011	375.356	885.089	314.968	703.54	1391.25	362.104	649.345	2196.1	357.442	737.275	1522.09	630.428	569.85	673.896	549.723	686.181	1980.34	427.762	53.0525	568.103	444.991	79.022	602.475	539.946	559.49	477.551	604.598	76.0029	874.183	464.245	1053.88	2431.17
96.1244	1430.93	826.36	1430.93	538.737	550.048	982.362	586.428	650.142	664.782	199.946	326.752	743.414	280.308	644.925	1205.01	310.68	541.873	1839.73	312.306	686.434	1327.79	515.786	510.494	582.392	494.824	593.467	1660.89	401.599	43.9487	506.136	375.571	65.8876	521.874	505.575	495.185	402.074	567.599	63.5837	796.975	425.179	947.182	2099.81
96.1302	1266.31	722.31	1266.31	443.958	429.679	807.572	493.944	579.998	587.207	145.047	265.479	604.904	224.009	534.761	1060.68	256.631	443.851	1625.02	250.377	589.94	1169.34	424.473	450.98	542.289	409.14	491.68	1459.44	331.743	36.1665	397.035	301.079	55.031	433.245	427.476	427.07	338.073	488.51	55.0333	699.536	346.295	810.173	1866.16
96.136	1025.26	567.376	1025.26	347.44	328.114	629.225	379.834	464.147	454.484	119.845	209.334	470.117	176.556	405.601	842.978	200.723	337.302	1327.91	198.482	460.417	932.661	327.92	349.952	412.315	322.444	385.136	1174.48	252.417	27.1388	316.739	227.048	40.1366	321.566	321.1	331.996	251.983	381.742	36.9876	542.633	268.6	649.521	1547.39
97.0394	1230.05	1166.53	1230.05	970.816	484.09	1436.92	1300.56	620.386	544.416	415.851	375.466	824.459	336.932	875.997	1143.97	339.355	850.677	1691.15	405.115	828.231	1490.17	451.274	585.303	476.163	574.765	843.555	3911.28	364.505	18.7312	234.708	364.033	20.8821	168.042	667.153	312.161	203.876	506.358	23.5796	477.468	713.963	1878.41	1765.44
97.0453	4420.63	3791.59	4420.63	2843.04	1701.64	5108.29	3950.84	2262.47	2097.57	1297.02	1337.21	3144.63	1046.45	2899.83	3975.38	1033.9	2909.49	6011.95	1251.75	2799.68	5270.5	1419.1	2241.25	1772.12	1729.77	2929.16	12218.3	1197.59	44.6892	917.235	1196.39	49.8315	804.039	2104.23	1312.08	857.155	1646.94	72.3371	1813.06	2147	5964.01	6117.53
97.0511	8909.09	7268.24	8909.09	4827.44	3294.48	10202.3	7172.44	4439.68	4328.04	2196.91	2518.39	6406.21	1769.53	5532.26	7936.23	1747.15	5529.6	12082.7	2085.07	5332.94	10832.2	2554.68	4521.66	3568.74	2954.44	5457.13	24298.4	2095.08	80.965	1959.65	2114.35	100.55	1833.12	3752.49	2859.98	1754.43	2919.42	135.537	3840.68	3774.2	11436.5	12325.3
97.0569	12471.9	9605.45	12471.9	5500.77	4249.89	14167.9	8883.02	6067.34	6227.65	2409.26	3301.92	8981.67	2083.45	7144.37	11317.2	2047.29	7217.35	16686.9	2462.88	7008.33	15149.4	3087.34	6229.7	5102.18	3523.06	7217.04	33396.6	2596.38	116.163	2763.06	2566.46	126.09	2870.53	4655.35	4093.36	2547.59	3567.93	178.228	5537.97	4415.89	15184.6	17159.2
97.0627	12336.3	8958.46	12336.3	4535.72	3919.65	13705.3	7761.93	5812.09	6086.61	1934.11	2979.91	8636.09	1750.34	6549.83	11140.9	1679.79	6508.26	16318.3	1987.37	6428.13	14684.1	2674.92	5948.38	5059.96	2915.69	6635.76	32619.8	2225.96	93.7482	2786.89	2148.94	113.523	2990.22	3956.14	4153.12	2531.36	3010.59	155.946	5629.08	3742.19	13807.3	17085.1
97.0685	8842.81	5884.97	8842.81	2882.46	2572.62	9348.92	4962.81	3954.49	4279.26	1269.96	1995.87	5891.62	1108.55	4342.39	7988.68	1083.54	4341.3	11477.3	1282.75	4275.96	10288.4	1742.56	4047.92	3515.63	1881.74	4326.85	23319.3	1467.78	70.7107	1948.73	1398.09	79.9501	2251.81	2575.58	2893.46	1754.37	2037.15	118.189	4006.42	2385.2	9238.11	12169.6
97.0743	5782.82	3871.63	5782.82	2018.39	1763	5881.83	3222.76	2627.99	2791.31	906.623	1322.84	3833.28	804.817	2830.74	5194.06	794.847	2790.71	7535.09	929.02	2838.66	6670.37	1217.49	2677.67	2273.91	1324.04	2847.58	14350.4	1049.84	51.8973	1357.21	1008.07	65.6214	1510.34	1772.6	1960.59	1150.96	1451.13	88.7563	2698.38	1660.24	5820.51	8104.96
97.0801	4142.95	2906.54	4142.95	1677.2	1386.48	4152.82	2445.17	1998.31	2034.8	774.419	1058.43	2873.66	705.007	2109.95	3825.31	751.463	2073.73	5489.66	835.926	2164.75	4764.97	1010.79	1970.27	1681.05	1109.86	2108.55	9658.93	933.215	51.5247	1037.88	901.247	63.5256	1112.1	1477.87	1456.72	903.513	1243.11	77.7962	2000.51	1348.97	4222.43	5969.24
97.0859	3572.4	2596.73	3572.4	1516.29	1366.91	3685.49	2189.08	1806.26	1815.62	752.236	1004.73	2640.03	704.71	1925.4	3418.77	758.351	1859.21	4662.71	802.985	1946.16	4161.67	954.117	1737.75	1512.39	998.674	1896.61	7988.42	903.47	46.0081	985.906	899.36	65.0893	1071.44	1361.79	1358.67	981.532	1158.55	83.9904	1802.84	1241.56	3553.78	5190.68
97.0917	2877.45	2000.87	2877.45	1131.18	1139.54	2976.49	1653.61	1431.87	1507.36	638.664	851.605	2270.41	578.464	1557.64	2894.8	654.58	1483.36	3645.75	646.638	1524.28	3443.05	822.617	1392.45	1262.8	785.459	1469.18	6338.08	771.074	49.2836	893.532	767.746	70.5057	1063.86	1065.15	1141.12	946.821	965.074	81.117	1523.11	996.81	2654.12	4012.5
97.0975	2198.3	1479.96	2198.3	833.621	939.977	2231.43	1218.67	1114.55	1177.23	491.659	684.219	1776.32	462.617	1165.59	2257.23	535.795	1128.45	2659.28	514.339	1165.32	2591.74	764.064	1082.96	999.519	682.443	1134.05	4390.07	632.646	45.1984	819.456	632.043	67.7649	922.889	825.747	935.552	800.93	791.751	76.6407	1225.66	753.685	1876.33	2969.69
97.1033	1775.13	1133.14	1775.13	684.576	749.504	1779.94	956.813	926.872	961.938	383.72	569.811	1400.34	390.279	919.844	1791.6	460.662	919.08	2085.29	435.379	952.829	1957.23	729.806	903.122	861.01	660.494	907.97	3213.61	529.517	43.3998	772.542	526.885	55.7876	750.361	663.47	726.596	609.204	693.25	72.572	1028.91	611.664	1433.79	2353.1
97.1091	1676.86	1055.8	1676.86	688.692	726.312	1689.75	929.466	865.934	893.873	384.053	539.668	1275.34	376.859	870.271	1584.97	448.012	890.287	1905.04	430.168	901.093	1763.96	700.163	833.476	802.709	620.427	877.171	2838.41	499.675	38.7963	700.03	522.257	49.3244	667.603	639.42	646.553	583.829	644.961	66.0632	943.399	603.723	1341.01	2215.79
97.1149	1703.52	1170.26	1703.52	777.084	830.777	1793.92	1033.42	864.15	937.086	509.934	594.064	1426.52	446.404	999.362	1638.26	561.56	1045.86	1927.25	511.705	965.203	1920.95	714.259	829.836	835.562	618.782	971.843	3004	598.723	49.2609	698.567	674.453	78.1353	754.427	732.783	710.701	672.458	722.364	79.7046	940.89	715.573	1497.58	2322.7
97.1207	1615.36	1306.83	1615.36	849.64	1012.26	1763.53	1141.32	855.296	973.26	635.407	701.458	1567.39	558.025	1166.51	1753.73	772.753	1173.72	1808.07	650.623	1029.45	2061.53	762.605	759.648	814.55	587.8	1019.26	2835.92	777.593	65.4908	768.064	887.26	124.112	927.47	905.715	754.308	917.668	861.406	115.174	979.389	842.853	1516.66	2283.37
97.1265	1687.66	1528.65	1687.66	972.805	1284.14	1798.11	1298.86	962.25	1153.79	766.307	819.004	1850.46	658.491	1419.92	1991.68	943.668	1368.16	1840.57	777.592	1198.55	2406.62	838.215	795.963	916.955	646.842	1137.69	2802.2	954.742	93.6625	895.738	1098.18	171.84	1284.52	1099.09	880.677	1237.46	1051.68	152.861	1141.93	980.083	1630.35	2386.41
97.1323	1597.96	1568.26	1597.96	940.089	1275.64	1742.46	1275.74	971.516	1224.85	691.123	850.062	1864.04	625.041	1435.46	1991.5	891.834	1345.43	1772	737.685	1196.19	2477.42	823.519	783.834	976.244	591.694	1130.72	2653.61	960.603	84.7901	977.469	1116.27	163.061	1436.57	1102.68	935.79	1390.6	1034.28	174.713	1222.93	944.786	1553.69	2316.42
97.1382	1246.65	1182.9	1246.65	650.282	931.107	1348.1	926.036	749.233	964.731	497.14	610.391	1440.05	430.288	1087.77	1581.57	605.398	1014.87	1347.03	512.508	895.809	1919.34	599.735	605.996	765.403	437.87	868.627	2133.74	682.279	69.3886	764.075	757.562	135.897	1213.01	773.204	722.194	1103.64	732.803	126.183	976.447	660.749	1206.16	1826.87
98.0813	1346.69	640.977	1346.69	462.908	605.305	1718.47	453.969	359.375	363.196	222.968	355.478	1024.04	275.992	591.349	1146.89	388.451	850.698	1688.48	305.204	676.178	1191.85	352.386	325.109	316.246	550.56	877.682	2216.92	309.68	25.8904	305.849	477.24	40.4872	490.216	404.795	427.429	313.99	323.769	43.8805	476.194	523.968	782.429	1701.96
98.0872	1770.51	770.175	1770.51	553.754	839.254	2435.79	530.178	440.508	454.448	258.08	456.206	1391.99	347.675	770.292	1574.73	493.68	1152.12	2307.21	365.922	872.294	1576.09	447.542	397.526	406.763	665.555	1183.61	2843.57	384.561	30.3959	433.912	615.315	64.0738	774.881	487	595.65	465.201	411.418	57.5549	606.593	639.402	961.153	2276.47
98.093	1926.17	811.301	1926.17	492.673	830.798	2525.49	516.623	463.236	471.349	260.207	473.27	1473	341.253	783.639	1620.11	480.561	1122.73	2334.19	352.253	865.307	1651.37	424.858	413.184	466.368	610.035	1185.28	2893.68	371.133	38.2208	500.73	594.956	71.4618	913.91	478.654	654.422	484.145	394.142	71.9238	686.827	601.113	948.159	2379.32
98.0988	1486.25	602.418	1486.25	375.723	638.095	1865.16	408.008	359.649	392.574	215.994	372.03	1157.27	248.306	596.396	1293.68	359.567	806.32	1825.12	279.569	643.246	1282.78	338.314	326.904	372.659	440.613	866.389	2166.92	287.637	31.4383	426.314	452.631	58.4583	754.766	370.548	508.663	459.078	318.356	54.4567	553.75	445.671	710.796	1796.73
99.0642	1570.59	1301.45	1570.59	826.373	681.691	1520.12	1276.02	876.699	886.85	503.487	670.611	1383.52	471.652	1120.9	1921.9	492.358	970.641	1946.29	549.748	1136.72	1950.82	574.219	765.272	692.654	696.405	1080.29	3292.71	580.402	35.3458	478.634	543.058	41.0488	446.521	799.139	505.233	440.795	881.357	73.9102	858.517	766.024	1381.84	2079.68
99.0701	2453.24	1903.52	2453.24	1041.15	973.377	2292.24	1780.38	1306	1387.57	683.87	950.284	2183.58	625.991	1655.19	3036.76	656.917	1420.8	2960.9	712.224	1678.77	3020.28	810.572	1177.15	1116.58	926.535	1531.94	5049.68	794.662	46.8759	775.019	718.423	54.036	758.562	1101.57	829.125	691.603	1185.89	102.681	1373.54	1004.46	2023.83	3210.99
99.076	2685.75	1923.86	2685.75	902.01	1026.59	2420.89	1664.12	1331.3	1508.9	574.737	919.214	2314.53	560.905	1633.65	3267.13	588.084	1442.8	3128.33	605.71	1648.97	3175.2	733.217	1209.4	1119.78	837.355	1555.81	5252.55	757.631	52.2772	825.034	664.255	65.8771	900.294	1007.76	907.144	727.845	1079.91	114.129	1509.56	892.38	1962.59	3393.27
99.0818	2064.06	1434.83	2064.06	645.577	746.406	1895.98	1181.51	998.133	1186.41	408.499	702.795	1774.86	393.908	1227.4	2528.1	421.373	1082.56	2487.29	442.331	1206.31	2501.88	541.481	915.936	901.098	583.548	1175.75	4036.16	540.486	43.1791	680.542	480.859	60.6107	787.711	709.131	698.434	580.346	771.457	89.1779	1193.63	670.136	1524.72	2702.04
99.0877	1435.3	937.612	1435.3	500.514	551.473	1365.46	803.223	687.44	789.92	310.44	503.988	1212.62	306.036	814.96	1694.82	332.711	757.678	1718.52	343.459	842.2	1705.55	396.917	616.727	633.425	443.759	831.706	2756.25	398.482	32.9292	467.908	380.993	37.9871	553.013	515.546	508.057	427.15	561.232	61.9947	809.219	490.031	1003.61	1828.23
99.0936	1171.03	797.256	1171.03	515.147	531.699	1174.37	708.476	580.361	611.371	361.432	430.915	1113.97	326.191	729.72	1421.31	400.844	668.071	1409.87	366.092	727.372	1450.73	374.059	506.549	508.666	405.701	688.261	2179.41	413.924	30.2887	407.472	414.915	39.001	464.364	520.496	463.26	394.667	543.96	63.14	631.129	489.646	837.394	1488.87
99.0994	1363.23	1014.99	1363.23	741.553	751.632	1486.36	897.379	758.55	729.427	552.332	577.903	1499.82	484.975	936.029	1852.03	627.056	839.582	1681.68	532.366	865.684	1862.74	481.474	633.51	573.317	498.711	836.315	2457.09	607.88	43.1996	506.375	612.462	63.7568	645.493	717.037	680.738	590.184	746.714	80.3305	734.392	679.853	963.341	1730.19
99.1053	1478.69	1126.69	1478.69	824.014	904.009	1706.22	968.305	922.979	826.717	659.054	680.869	1808.94	566	1057.73	2185.05	755.954	927.114	1937.16	630.889	950.01	2265.15	550.998	715.284	658.931	527.371	892.832	2712.71	726.632	50.7439	597.641	732.145	75.9085	856.872	819.826	915.182	825.395	850.04	95.9278	832.027	756.849	1092.6	1883.88
99.1112	1438.36	1039.38	1438.36	774.285	906.509	1718.36	871.142	902.965	773.133	612.884	644.932	1836.82	524.37	999.821	2152.58	717.408	897.494	1894.38	571.873	883.084	2254.26	521.241	721.139	638.742	496.985	844.54	2579.67	675.563	52.3904	631.709	717.092	75.3548	948.705	769.78	974.056	825.047	778.028	103.873	793.205	700.947	992.651	1779.16
99.117	1214.4	818.462	1214.4	573.152	719.3	1367.5	692.758	725.303	642.631	437.042	501.173	1494.08	391.22	798.822	1770.67	520.341	705.207	1631.55	426.146	725.854	1811.7	440.977	567.124	532.16	431.022	679.769	2081.07	548.816	39.7527	534.043	554.271	65.0603	806.616	592.001	810.927	729.9	625.777	77.4276	667.295	539.63	777.284	1474.26
100.087	1852.38	1263.13	1852.38	1204.02	1436.44	4712.4	197.467	174.618	175.75	589.509	1005.66	2317.64	499.578	895.627	1402.67	664.966	1489.39	1993.81	961.662	1384.58	2593.73	185.255	155.995	160.298	1239.16	1661.11	4604.06	158.501	18.7161	154.733	756.263	59.1668	492.506	830.188	556.572	505.318	176.378	27.512	229.238	1645.22	2700.94	4254.33
100.093	4635.69	3093.11	4635.69	2802.68	3682.56	12040.1	300.104	273.016	251.12	1347.39	2495.48	6215.92	1136.99	2222.43	3399.8	1521.38	3680.98	5229.44	2202.46	3448.75	6575.63	344.029	244.382	222.608	2847.69	4135.14	11410.9	241.837	22.4843	212.625	1824.36	140.252	1492.81	1972.69	1690.39	1357.99	278.612	45.3091	311.022	3714.21	6548.6	10753.9
100.099	8342.78	4980.51	8342.78	4240.48	6157.47	21088	427.714	422.483	392.788	1966.59	4060.01	10905.9	1749.45	3702.77	5935.61	2293.45	6160.49	9107.18	3317.9	5806.91	11614.6	505.795	402.583	356.563	4364.68	6949.29	19607.3	328.936	28.8448	338	2782.18	223.306	3019.09	3135.1	3259.35	2500	406.675	60.3757	460.681	5648.52	11046.4	19076.6
100.105	10179.2	5756.43	10179.2	4265.9	7067.57	25323.4	458.909	510.434	470.051	2042.2	4737.55	13355.1	1758.66	4205.86	7300.15	2340.02	7065.69	11059.2	3412.55	6561.53	14189	537.023	468.382	404.089	4484.46	7919.4	23574	359.149	27.9077	413.562	2944.32	272.446	4117.53	3340.04	4144.4	3061.32	447.404	62.925	599.266	5891.86	12666.4	23006.1
100.111	8924.2	4625.21	8924.2	3084.44	5611.44	21526.7	388.649	444.883	431.331	1499.63	3821.62	11276.7	1307.85	3391.83	6243.57	1676.64	5713.2	9400.47	2451.87	5310.57	12171.8	439.156	427.761	401.61	3287.49	6365.52	20303.9	311.086	31.9392	366.364	2229.08	213.222	3936.06	2489.82	3706.19	2736.52	368.93	60.6106	517.052	4379.46	10242.9	19693.8
100.117	5725.01	3048.55	5725.01	2006.6	3579.62	13741.8	287.667	321.815	304.918	986.649	2412.14	7343.25	859.749	2195.43	4190.21	1120.56	3610.32	6251.72	1586.55	3381.14	7888.05	308.349	294.035	276.706	2081.43	4087.86	13104.5	235.527	26.1002	260.512	1469.88	150.04	2717.68	1644.47	2472.19	1791.25	266.099	49.2035	377.856	2730.96	6416.61	12712.9
100.123	3712.69	2033.15	3712.69	1547.41	2404.1	8302.27	318.405	269.494	270.126	784.587	1617.8	4605.04	682.75	1545.05	2728.05	918.766	2401.41	3961.3	1204.3	2277.25	4919.39	323.873	250.204	261.136	1528.04	2669.41	8104	272.829	21.795	248.799	1119.91	115.218	1762.39	1223.11	1643.97	1225.84	286.742	43.6868	321.827	1917.73	4099.77	7796.61
100.129	2876.59	1829.16	2876.59	1474.85	2097.48	6127.84	500.896	335.874	364.949	866.649	1445.54	3652.15	695.636	1426.44	2286.91	1016.02	2072.65	3113.81	1164.4	1944.56	3796.34	480.784	305.928	361.957	1411.7	2196.39	5952.76	452.424	26.2134	344.556	1152.04	108.528	1437.2	1206.88	1323.1	1065.78	447.827	53.2601	423.887	1760.37	3268.53	5760.65
100.135	2542.49	1754.04	2542.49	1345.3	1886.1	5137.05	695.005	426.938	509.26	893.577	1331.69	3194.92	670.508	1347.5	2144.88	1009.09	1855.47	2725.56	1027.43	1784.32	3311.32	638.927	397.1	549.399	1264.37	1922.9	5077.11	625.084	40.3262	474.353	1137.55	115.937	1425.87	1185.4	1222.8	1136.21	603.115	76.1549	578.015	1568.02	2813.1	4851.79
100.14	2060.02	1549.52	2060.02	1062.43	1517.94	3813.43	747.803	488.797	612.371	775.379	1086.6	2576.28	584.102	1186.74	1903.71	890.104	1502.98	2176.56	817.636	1442.2	2669.1	664.964	436.362	600.854	986.382	1509.7	3955.33	677.566	41.2933	552.702	1049.06	106.543	1435.92	1040.48	1064.99	1042.93	614.365	87.2697	683.904	1260.99	2170.38	3711.7
100.146	1441.58	1120.36	1441.58	760.134	1073.14	2471.18	583.26	390.419	520.07	554.854	745.116	1738.6	410.445	843.298	1423.04	626.1	1058.05	1496.9	566.589	1002.89	1821.03	500.963	370.388	532.525	685.577	1022.87	2662.38	504.686	30.945	491.053	732.817	79.7338	1106.15	743.068	782.524	826.26	474.785	65.7171	610.852	855.161	1449.66	2457.61
100.152	1069.35	832.142	1069.35	596.91	837.889	1858.33	395.981	284.317	369.894	421.401	594.164	1348.22	318.005	661.326	1047.92	492.927	819.602	1146.45	467.798	779.844	1377.56	352.093	263.924	368.219	543.505	791.702	1957.48	357.418	23.1587	352.869	561.726	60.0417	842.063	558.531	585.596	612.517	331.083	52.0582	441.714	673.045	1101.33	1834.24
100.158	1067.84	758.12	1067.84	602.008	809.693	1907.8	309.818	224.058	282.388	393.362	579.342	1308.81	301.516	603.889	946.366	437.898	791.167	1140.11	466.755	770.578	1332.23	284.178	212.26	292.069	562.48	819.237	1919.28	271.264	26.8354	262.386	504.711	63.0722	695.764	516.159	568.295	530.371	265.117	44.2432	317.789	667.37	1117.34	1847.65
101.074	1318.81	902.025	1318.81	742.584	739.077	1948.61	540.032	454.147	399.513	346.877	411.173	1248.84	391.35	780.505	1481.42	532.083	759.546	1607.62	533.178	743.628	1529.34	327.89	335.918	306.522	537.268	953.71	2496.56	393.245	21.0261	337.375	558.623	63.0604	500.157	636.793	585.022	437.296	446.394	40.5171	441.341	750.095	1129.2	1985.11
101.08	2073.74	1463.79	2073.74	1102.63	1136.08	3286.26	795.866	748.093	595.669	536.695	678.538	2290.22	599.74	1197.53	2599.74	726.92	1094.23	2564.35	810.485	1113.51	2716.33	467.253	550.896	460.221	667.348	1268.26	4306.13	595.977	36.1046	433.482	793.985	84.7808	768.658	981.689	1006.69	740.858	688.953	67.9658	658.263	1071.05	1968.38	3334.71
101.086	2763.48	1828.61	2763.48	1279.9	1413.3	4323.96	915.736	944.882	744.242	628.925	839.314	3082.29	680.717	1458.39	3413.48	806.423	1299.22	3267.69	946.594	1364.46	3739.54	536.96	694.45	535.959	717.114	1470.87	5770.95	696.918	39.858	520.631	894.674	95.2497	1031.85	1180.7	1434.62	1017.48	799.268	72.7984	812.157	1248.64	2519.94	4504.66
101.092	2808.18	1821.48	2808.18	1162.04	1386.8	4444.5	836.393	913.647	755.805	564.151	863.854	3188.11	595.669	1413.16	3536.56	720.837	1314.62	3378.65	819.993	1312.46	3810.55	483.829	685.839	556.188	701.172	1419.57	5935.16	612.779	33.7676	513.822	810.799	80.6554	1132.68	1065.62	1489.06	1035.27	697.042	74.953	843.247	1173.56	2499.23	4511.82
101.098	2350.29	1449.12	2350.29	940.784	1165.08	3801.23	601.218	680.391	555.275	481.754	745.593	2619.95	470.929	1129.9	2694.31	594.118	1109.99	2670.96	670.614	1119.99	3102.13	380.492	517.475	429.163	634.542	1231.5	4846.92	469.91	28.5811	434.938	663.07	70.3838	995.071	829.86	1223.6	861.924	494.709	60.2035	646.709	976.691	2041.22	3836.56
101.104	1879.83	1195.16	1879.83	854.674	1064.63	3313.88	510.001	533.882	450.204	461.354	692.122	2223.89	448.026	953.835	2110.59	586.209	1030.73	2187.41	654.701	1005.44	2501.9	325.514	407.121	349.291	604.2	1101.2	3933.91	407.026	32.3945	367.834	630.554	69.8973	831.591	749.755	959.244	715.707	443.024	56.8634	512.088	898.888	1773.51	3276.34
101.11	1688.01	1113.93	1688.01	917.558	1168.33	3028.27	541.719	524.655	397.857	498.941	688.236	2118.09	472.655	911.315	1940.11	694.485	957.614	2001.63	666.256	947.528	2407.24	316.762	397.851	309.021	584.131	1028.5	3483.34	456.611	29.4153	349.247	685.174	72.776	771.73	805.516	909.452	691.947	494.125	51.9268	451.591	882.827	1600.01	2932.13
101.116	1679.08	1175.94	1679.08	999.196	1306.63	2856.9	677.329	656.543	494.996	595.085	719.414	2234.94	551.318	998.639	2130.94	859.961	966.76	1999.12	703.142	921.273	2510.34	356.857	492.144	356.589	543.006	982.872	3413.35	586.176	33.8318	429.68	807.601	80.1515	844.814	926.495	1029.32	830.343	627.851	60.6039	509.559	877.922	1476.56	2699.9
101.122	1635.56	1212.07	1635.56	1020.58	1386.07	2595.39	751.675	785.194	569.56	653.619	768.935	2307.3	590.264	1096.65	2255.18	956.916	939.655	1983.74	718.486	920.069	2657.35	388.17	584.031	416.094	524.088	950.506	3275.36	662.009	36.7277	518.861	875.256	80.0266	964.42	980.665	1169.96	960.786	710.222	71.4456	588.943	825.38	1361.82	2443.51
101.128	1368.12	1038.94	1368.12	859.79	1234.41	2147.8	693.42	745.929	561.722	540.451	663.792	2019.23	495.983	940.372	2060.74	815.173	817.741	1682.2	614.645	765.988	2288.69	352.366	540.528	405.276	438.514	777.728	2706.02	581.529	42.0269	525.964	743.703	81.5277	905.868	856.373	1059.01	916.176	621.305	71.8533	567.834	697.816	1087.6	2013.27
101.134	1101.59	810.877	1101.59	653.74	976.792	1667.76	522.463	576.196	429.896	415.919	523.506	1566.91	378.964	722.468	1638.07	606.422	644.939	1304.38	466.167	607.291	1826.67	284.314	418.248	307.13	363.876	623.686	2072.52	437.414	31.5605	414.826	576.919	67.1146	736.308	651.762	832.813	706.526	475.309	58.3504	480.578	562.101	855.991	1547.9
102.072	1421.81	646.728	1421.81	324.602	643.015	1607.17	1750.29	1446.88	1563.11	249.456	566.43	1059.88	336.819	655.63	1196.75	341.041	904.631	1421.73	313.97	741.811	1129.9	1847.3	1376.8	1540.54	569.641	916.682	2046.76	1412.38	70.0289	2420.14	478.117	46.567	581.441	405.563	398.327	321.312	1323.85	116.969	2902.55	572.057	664.227	1646.6
102.078	2099.69	897.597	2099.69	412.572	929.94	2356.41	2513.09	2247.09	2520.28	343.267	850.707	1574.94	465.092	937.766	1816.84	467.013	1354.44	2066.64	422.884	1044.77	1685.3	2552.02	2139.88	2359.13	763.511	1264.01	2841.61	1986.71	99.6186	3662.07	613.888	53.0435	852.431	536.751	546.718	462.56	1892.04	183.586	4549.08	749.691	919.168	2249.01
102.084	2311.39	964.019	2311.39	443.359	1026.96	2624.76	2580.36	2495.84	2855.61	333.683	865.774	1767.67	436.561	1060.02	2032.61	456.32	1427.54	2237.99	417.891	1124.29	1924.98	2579.2	2362.69	2477.81	727.61	1367.06	3114.23	1982.12	109.621	4151.08	613.841	54.7159	999.101	559.954	611.255	510.449	1891.96	191.589	5235.95	761.093	945.873	2405.59
102.09	1981.68	786.819	1981.68	342.33	770.246	2238.92	1954.58	1980.32	2401.58	262.202	683.762	1522.93	339.152	828.84	1717.68	345.931	1096.97	1925.36	322.174	892.143	1684.18	1880.5	1938.92	2098.62	541.448	1056.57	2642.88	1477.73	88.1585	3375.16	483.508	41.6702	871.695	428.165	558.417	448.709	1398.53	152.165	4398.31	583.493	775.543	2036.03
102.096	1421.37	586.018	1421.37	271.642	578.681	1619.15	1307.57	1356.25	1617.32	200.69	477.884	1119.56	250.446	621.19	1289.37	257.991	778.464	1360.37	244.226	643.345	1197.44	1302.45	1313.67	1425.33	397.597	767.926	1944.25	992.45	56.7175	2360.52	360.423	36.3734	650.617	314.051	421.119	336.304	935.282	109.634	2956.66	408.801	597.317	1539.24
103.057	1515.1	1280.2	1515.1	824.666	763.753	2042.56	1583.05	902.852	1094.72	500.253	758.91	1898.03	460.725	1390.25	2043.61	539.781	1231.51	1710.06	496.025	1251.36	1831.53	524.155	694.271	739.545	798.335	1152.13	3437.2	653.939	33.7715	515.418	523.688	35.6095	494.12	863.164	480.356	422.44	837.665	59.5951	1032.57	857.845	1190.09	2185.83
103.063	2524.88	1977.44	2524.88	1130.37	1293.62	3498.43	2192.1	1359.83	1684.43	715.467	1241	3269.15	666.682	2102.49	3648.3	774.178	2118.59	2864.63	782.801	1952.15	3119.57	735.372	1086.75	1176.12	1278.08	2063.63	5909.43	880.54	38.0808	787.186	926.493	52.4402	983.106	1271.31	781.343	818.865	1143.3	70.575	1545.94	1354.23	2001.11	4261.78
103.069	3807.56	2473.39	3807.56	1228.5	1971.57	5281.75	2167.67	1452.62	1879.68	943.652	1785.99	5085.33	918.768	2607.72	5487.61	1135.31	3521.28	4117.24	1207.66	2585.84	4719.81	747.302	1186.52	1300.52	1968.89	3513.58	8855.31	846.049	38.4411	911.524	1722.63	98.1009	2104.35	1626.89	1155.81	1527.79	1125.48	86.0713	1799.59	1945.9	3139.66	7883.2
103.075	5433.37	2740.94	5433.37	1233.8	2891.25	7449.65	1659.17	1259.27	1569.84	1186.85	2438.13	7502.09	1229.4	2974.45	7903.64	1532.01	5554.18	5860.63	1798.26	3263.38	6597.47	680.408	1018.04	1131.4	2914.33	5764.57	12444.4	732.511	41.2258	879.126	2906.27	167.138	4211.67	2023.8	1534.26	2803.33	931.085	78.4728	1627.87	2724.93	4668.43	13611.5
103.081	7148.64	3098.19	7148.64	1342.99	3824.83	9679.44	1297.47	995.727	1262.33	1431.97	3115.26	10062.2	1554.63	3297.24	10172.5	1908.17	7559.21	7496.61	2280.28	3912.41	8580.05	626.151	809.06	892.912	3710.32	7848.13	16184.9	642.592	38.8953	863.285	3948.01	269.446	6962.81	2401.7	2054.74	4164.67	750.888	81.7176	1394.85	3357.85	6249.15	19609
103.087	7552.74	2962.22	7552.74	1235.38	3962.19	10158.5	1107.68	841.516	1056.2	1350.14	3067.57	10606.1	1474.5	3183.44	10850.6	1787.35	7743.61	7807.48	2138.51	3895.87	9016.05	614.359	711.606	774.408	3488.23	8110.53	16927.7	593.612	35.7416	774.931	3824.24	267.285	8340.63	2277.52	2243.07	4586.18	699.436	75.1033	1191.82	3174.21	6438	21139.4
103.093	6194.03	2397.51	6194.03	1034.73	3107.19	8262.37	1005.01	783.686	919.896	1061.45	2475.37	8661.26	1116.65	2616.73	9063.93	1450.58	5993.3	6452.86	1615.31	3111.42	7515.64	603.393	659.896	726.379	2567.57	6208.96	13807.7	582.952	30.5142	712.723	2856.05	222.139	7438.5	1771.19	1951.61	3816.24	650.312	75.4986	1092.31	2403.95	4988.23	17232.3
103.099	4400.7	1748.99	4400.7	849.116	2207.45	5726.1	927.098	756.319	856.945	809.047	1699.89	5934.34	862.464	1980.58	6269.35	1120.73	3992.52	4486.09	1170.03	2203.27	5311.59	627.582	645.911	658.085	1757.27	4177.18	9467.12	677.003	34.4578	660.973	1948.39	151.903	5116.35	1315.82	1439.85	2712.21	662.066	69.5843	1085.12	1699.38	3385.69	11381.8
103.105	2925.08	1258.28	2925.08	661.358	1545.86	3811.79	813.993	648.409	750.383	626.844	1200.41	3896.09	662.357	1414.79	4090.96	856.981	2650.52	3011.77	875.773	1494.65	3519.86	598.41	597.406	575.809	1259.24	2684.23	6142.33	720.138	33.8729	676.946	1387.6	120.303	3198.7	955.918	1038.52	1774.92	633.406	72.6437	1154.29	1203.34	2257.86	6977.82
103.111	2316.87	1012.1	2316.87	565.575	1318.01	3001.56	771.209	611.957	697.868	547.17	979.538	3048.39	568.599	1146.77	3191.53	739.529	2107.23	2393.15	750.573	1247.2	2771.6	585.407	582.504	521.982	1075.03	2184.18	4658.03	765.024	34.2699	723.307	1169.43	99.7814	2374.38	802.699	852.856	1368.14	642.309	72.8173	1349.97	1011.54	1827.54	5250.89
103.117	1868.93	821.841	1868.93	473.483	1049.96	2398.59	681.688	553.761	615.699	449.975	819.538	2462.52	453.405	929.616	2548.31	602.791	1692.45	1959.85	591.615	1019	2229.16	498.909	540.69	487.272	872.75	1722.34	3684.42	672.808	26.4244	671.134	928.997	84.2118	1962.95	640.208	727.795	1126.85	547.878	71.8858	1359.79	828.846	1443.67	4191.5
103.123	1386.42	611.186	1386.42	368.316	769.632	1738.41	531.716	459.316	490.112	333.235	586.743	1773.04	340.682	705.909	1851.29	437.656	1194.2	1425	430.824	755.565	1629.54	383.538	435.175	388.465	627.97	1231.73	2639.12	526.167	27.3734	534.11	657.175	63.3329	1441.46	478.637	542.799	826.73	439.79	53.9006	1095.75	592.152	1046.9	2931.31
104.082	1029.62	386.694	1029.62	201.763	608.294	1056.17	736.288	410.466	512.244	197.67	362.676	1035.23	262.652	571	1163.57	274.478	819.16	833.729	279.683	586.863	885.969	1147.03	364.42	505.384	594.635	787.954	1432.8	708.937	36.8314	542.527	447.277	38.8838	663.245	315.183	219.605	540.342	515.235	74.5463	659.087	374.648	562.391	1540.2
104.088	1640.86	452.363	1640.86	262.469	990.186	1621.22	1400.82	818.262	1089.95	224.324	495.847	1564.38	393.213	928.51	1806.01	356.49	1252.9	1268.78	379.213	899.287	1270.77	2222.44	674.398	988.695	928.134	1153.47	1913.89	1316.8	55.2032	1169.73	581.858	57.7746	1023.93	412.318	298.153	898.063	899.724	139.042	1341.12	468.6	686.247	2046.51
104.094	2134.29	493.469	2134.29	270.68	1206.51	1978.61	1838.48	1199.71	1534.86	233.443	530.083	1915.35	457.584	1176.29	2237.86	387.189	1451.83	1619.47	404.719	1096.8	1523.61	2895.51	998.515	1474.03	1062.72	1301.31	2190.39	1719.81	78.5055	1697.98	622.282	63.4381	1287.84	459.991	357.517	1148.85	1163.29	192.018	1971.96	454.829	692.651	2130.47
104.1	2166.92	409.519	2166.92	240.694	1100.73	1894.79	1703.61	1249.89	1642.69	206.673	502.097	1795.14	388.571	1112.9	2225.91	336.659	1315.97	1499.41	326.524	1045.36	1439.35	2746.51	1039.71	1544.91	916.408	1174.76	1972.98	1607.05	77.5032	1811.39	532.156	59.4908	1294.88	392.664	326.975	1119.56	1068.04	182.868	2118.44	397.106	595.667	1876.86
104.106	1626.14	320.817	1626.14	170.18	817.839	1413.3	1211.4	892.518	1234.52	153.614	345.672	1337.07	279.519	806.752	1603.64	242.16	935.017	1121.09	242.529	761.083	1085.91	1914.39	795.915	1175.8	630.362	823.587	1444.74	1106.67	59.4379	1417.76	379.836	47.8504	1007.82	290.061	268.822	824.941	755.179	143.046	1674.12	301.154	428.838	1323.82
104.112	1090.33	244.653	1090.33	146.029	565.942	985.042	824.931	616.423	859.861	121.582	268.425	940.863	209.458	559.899	1138.01	182.183	672.276	765.217	184.42	518.058	770.402	1255.05	524.854	757.222	459.966	605.543	1031.86	738.766	43.3028	930.587	279.103	38.6753	694.842	213.09	197.694	572.406	525.772	96.8459	1124.13	227.028	328.792	981.778
105.053	1857.6	1390.28	1857.6	630.062	865.154	1718.49	193.659	166.266	191.379	800.836	738.961	2893.36	525.868	820.106	1910.56	356.426	916.548	875.141	802.081	1016.95	2802.56	1089.45	1066.02	1142.67	1047.78	1132.11	3748.45	838.435	140.483	827.355	946.101	112.196	824.841	981.873	823.037	1520.77	1366.93	378.614	1743.53	1096.58	2133.48	4767.3
105.059	2597.26	1836.91	2597.26	740.581	1204.52	2375.66	269.858	212.139	274.088	976.571	947.63	3975.37	617.803	1093.94	2789.01	439.144	1181.37	1240.83	957.433	1321.56	3851.8	1323.66	1503.16	1572.11	1229.61	1500.15	5210.34	1026.44	183.559	1183.07	1149.49	155.471	1286.67	1202.46	1261.14	2106.05	1631.5	514.744	2479.94	1275.64	2816.65	6645.35
105.065	2609.11	1736.18	2609.11	667.714	1104.8	2399.03	315.537	247.567	326.896	854.7	869.547	3920.58	555.973	1045.23	2868.16	403.625	1179.9	1412.47	796.143	1273.98	3851.57	1175.46	1467.39	1610.52	1099.17	1517.24	5232.68	907.721	152.08	1157.04	1019.5	136.184	1432.96	1075.37	1298.93	2121.16	1458.76	464.63	2481.61	1162.09	2630.03	6525.76
105.071	2117.24	1341.76	2117.24	547.007	931.202	2002.53	349.311	267.931	330.882	600.634	759.227	3047.34	431.766	867.999	2389.99	376.294	1033.48	1244.07	625.894	1015.74	3033.52	877.997	1153.97	1253.5	845.338	1250.15	4221.88	720.072	118.434	872.344	835.91	106.789	1266.62	835.18	1024.27	1649.81	1100.05	329.359	1986.84	877.483	2064.84	5152.67
105.077	1767.16	1144.72	1767.16	561.544	861.837	1787.78	486.239	346.588	406.924	550.15	675.42	2463.99	428.359	853.366	2130.78	439.061	1038.86	1280.95	574.4	930.048	2456.27	775.802	881.745	992.661	747.59	1130.98	3537.61	670.953	95.6463	732.262	781.866	92.0958	1127.37	758.631	791.48	1316.94	946.087	251.503	1491.65	818.761	1637.79	4032.5
105.083	1693.25	1210.21	1693.25	609.922	941.142	1783.79	673.66	452.319	566.435	608.852	715.235	2298.34	471.009	937.702	2135.42	570.659	1094.49	1325.6	621.187	952.605	2308.49	793.505	823.859	909.998	715.731	1135.13	3242.72	772.064	87.983	747.065	841.727	100.652	1196.36	852.552	783.717	1285.78	952.454	242.551	1361.61	862.63	1579.6	3600.14
105.089	1793.75	1434.15	1793.75	722.605	1065.6	1900.19	901.856	623.447	814.302	709.76	794.416	2376.15	554.141	1101.81	2399.09	681.562	1216.41	1600.14	681.559	1080.56	2493.63	921.098	895.288	1065.95	748.758	1224.21	3379.22	939.152	85.216	915.412	945.532	122.15	1452.75	981.627	915.311	1501.2	1026.09	234.738	1463.7	962.909	1656.35	3452.71
105.095	1753.66	1474.22	1753.66	700.647	1105.95	1887.7	960.833	714.693	1015.17	637.019	809.773	2305.01	535.752	1158.91	2487.89	704.845	1216.58	1631.74	647.028	1097.62	2456.69	923.626	867.934	1122.09	677.482	1159.42	3232.94	985.39	81.466	1015.54	972.041	121.879	1613.02	1007.61	994.025	1624.71	965.753	212.902	1546.08	927.352	1587.73	3188.65
105.101	1513.32	1193.33	1513.32	540.909	932.395	1615.4	844.177	668.396	899.912	504.698	680.125	1937.87	409.777	941.295	2149.3	560.807	972.676	1500.42	493.314	906.041	2129.11	741.749	688.235	978.725	512.049	896.92	2765.61	787.493	67.265	918.322	756.991	94.8518	1486.54	806.41	868.384	1403.7	756.13	164.378	1260.98	720.435	1206.11	2534.42
105.107	1314.95	923.379	1314.95	429.316	746.961	1452.4	659.208	574.287	715.184	395.508	543.167	1731.96	337.699	744.36	1947.57	428.288	770.34	1365.98	395.667	685.721	1929.87	566.294	576.588	715.775	409.948	708.221	2493.26	643.132	53.8022	711.96	608.237	74.0763	1212.01	641.005	760.669	1048.66	606.687	130.984	969.293	587.302	941.688	2114.05
105.113	1242.04	730.819	1242.04	346.091	591.224	1389.15	519.985	506.633	533.015	334.991	465.62	1610.89	284.886	588.424	1865.94	358.014	617.463	1344.44	323.702	544.218	1838.57	451.117	495.638	567.347	346.378	579.099	2477.6	544.464	37.15	529.409	488.97	62.386	961.896	522.635	731.299	835.219	502.39	101.231	735.213	514.74	748.714	1860.92
105.119	1209.41	630.867	1209.41	305.659	511.587	1309.1	435.711	456.582	454.638	282.129	422.443	1556.77	257.364	520.386	1822.06	303.538	533.176	1324.83	297.185	476.596	1797.71	390.064	472.536	474.703	301.237	504.807	2390.02	466.234	36.2644	444.91	438.396	48.4103	852.409	472.756	718.836	753.026	450.589	87.6156	639.016	464.128	673.167	1734.28
105.125	1071.46	564.145	1071.46	273.449	466.849	1135.9	383.665	399.906	393.104	261.794	370.089	1326.46	217.947	447.932	1547.31	272.2	463.557	1142.03	255.634	425.819	1566.31	351.509	407.381	446.392	269.532	439.68	2034.21	405.552	39.2874	406.869	379.758	45.796	749.372	416.27	646.556	691.329	391.604	85.8467	566.444	380.381	581.063	1505.01
106.082	1021.14	308.637	1021.14	161.532	511.786	539.934	522.352	278.783	465.691	156.604	217.144	670.292	265.211	682.596	1131.14	175.552	546.481	541.724	344.129	496.334	567.418	1027.14	189.365	424.539	556.822	476.696	751.22	622.941	42.0597	461.261	299.466	25.0557	571.79	249.439	156.986	502.947	342.664	73.6685	409.488	199.159	341.604	949.189
106.088	1066.01	643.171	1066.01	288.653	603.119	657.93	658.582	360.027	599.738	277.02	353.118	802.3	276.111	752.086	1142.35	332.951	629.846	788.367	346.999	637.026	832.742	854.209	256.511	565.079	532.662	539.786	1011.76	735.56	54.6837	756.265	450.156	50.8588	741.977	429.709	247.446	687.766	492.801	84.736	727.818	346.182	609.274	1322.01
106.094	1301.59	1186.27	1301.59	471.145	874.326	893.571	944.935	472.304	966.295	452.335	577.734	1161.23	337.786	962.31	1433.99	516.69	838.566	1180.36	444.15	925.108	1287.21	876.266	340.398	858.501	565.897	751.67	1475.43	948.75	75.5706	1262.69	733.909	85.2561	1188.08	715.48	435.13	1186.84	684.507	131.856	1215.85	609.329	1045.46	2030.92
106.1	1459.9	1522.05	1459.9	561.313	1040.41	1081.45	1112.83	527.425	1240.14	541.949	729.997	1476.24	353.945	1148.38	1676.61	643.585	991.175	1310.66	472.603	1105.96	1633.14	839.792	395.731	1088.27	566.979	857.626	1827.31	1044.4	83.8145	1523.69	915.44	93.9692	1662.8	864.944	567.179	1481.49	774.454	126.117	1578.07	717.307	1324.25	2316.55
106.106	1437.78	1502.38	1437.78	497.657	1043.93	1094.23	1012.04	499.394	1235.12	494.996	696.915	1502.61	306.08	1058.51	1690.01	554.859	964.873	1295.83	416.811	1079.7	1668.72	717.983	380.992	1104.6	491.212	841.017	1854.36	940.333	67.409	1420.59	790.617	101.617	1857.81	817.999	612.846	1533.37	689.801	116.777	1587.32	654.635	1324.98	2245.28
106.112	1172.36	1169.5	1172.36	380.419	797.624	952	779.687	421.535	976.127	374.236	551.096	1259.33	250.658	834.059	1388.56	424.915	744.855	1086.51	317.964	835.185	1403.99	563.611	322.116	901.037	386.642	631.69	1563.93	707.033	52.1694	1089.29	595.577	76.3871	1590.79	606.566	549.228	1201.64	513.737	95.6832	1245.04	478.474	1016.93	1812.71
107.074	1174.54	903.627	1174.54	545.688	782.598	1455	763.299	763.332	695.546	458.175	611.283	1578	408.765	771.687	1922.86	544.305	841.659	1425.77	527.66	770.766	2060.08	530.573	628.677	577.635	399.633	691.6	2292.25	664.697	45.3095	594.78	593.725	68.4088	906.061	657.592	855.467	892.258	551.657	89.9435	728.56	580.181	779.644	1580.37
107.08	1282.18	966.499	1282.18	608.212	828.767	1594.15	753.9	877.833	725.307	521.179	672.443	1724.35	436.789	837.036	2152.52	593.446	909.455	1597.53	539.943	792.307	2174.04	529.865	685.943	613.07	412.72	727.211	2535.23	665.538	44.9464	622.483	601.743	67.3531	1031.01	693.435	973.81	973.395	585.018	96.6042	805.314	601.936	831.001	1718.91
107.086	1353.23	1051.84	1353.23	729.815	865.656	1693.01	822.674	947.109	745.727	647.544	748.223	1811.92	509.133	877.673	2297.49	746.189	922.267	1726.92	608.355	824.803	2192.8	553.914	724.186	629.891	439.429	768.077	2628.56	760.624	45.3042	636.55	691.641	84.5193	1018.54	798.414	1077.34	1000.22	648.582	99.1512	830.043	701.199	921.502	1796.25
107.092	1841.39	2156.81	1841.39	1280.18	1533.69	2226.3	1562.98	1174.67	1135.73	1290.8	1254.13	2722.14	747.447	1486.11	3075.65	1421.73	1454.71	2350.38	960.886	1500.6	2996.64	819.984	893.06	1037.03	733.61	1170.32	3598.26	1364.4	73.3796	1069.78	1506.04	146.509	1606.97	1522.38	1415.09	1586.61	1134.21	157.65	1359.82	1321.73	1732.25	2810.12
107.098	2888.29	4379.19	2888.29	2136.08	2759.01	3204.4	2959.02	1415.33	2247.04	2195.31	2095.29	4411.09	1006.35	2763.68	4516.34	2455.29	2464.61	3166.6	1460.47	2810.03	4648.98	1324.86	1082.7	2065.39	1219.2	2053.72	5570.67	2457.57	132.486	2192.72	2938.77	286.925	3288.62	2818.27	1954.45	3026.03	1974.76	287.411	2749.12	2369.44	3470.92	5315.25
107.104	4208.81	7441.76	4208.81	2960.24	4207.64	4406.91	4509.38	1544.19	3760.18	3130.64	3075.34	6575.05	1206.24	4284.25	6358.55	3485.8	3720.74	4406.22	1891.33	4495.35	6907.97	1901.72	1203.48	3462.83	1701.55	3120.72	7892.68	3595.3	189.084	3820.76	4551.25	443.258	6117.11	4216.8	2537.22	5194.29	2904.93	407.59	4813.71	3484.87	5601.7	8604.79
107.11	5036.82	8918.05	5036.82	3173.58	4913.02	5118.18	5133.17	1505.01	4854.35	3427.16	3502.02	7830.96	1223.79	5102.2	7499.21	3727.03	4292.87	4910.76	1984.94	5405.01	8121.87	2105.05	1215.53	4480.48	1848.39	3680.8	9295.2	4018.77	218.941	4984.07	5134.47	569.238	8580.42	4750.14	2954.71	6454.53	3253.92	460.084	6372.65	3896.28	6850.69	10935.2
107.116	4509.81	7708.86	4509.81	2433.08	4151	4397.3	4184.49	1209.55	4350.16	2606.1	2909.3	6998.53	933.584	4291.5	6577.13	2878.28	3653.15	4323.61	1513.27	4580.33	7227.81	1659.34	1014.06	4070.4	1432.12	3066.1	8344.5	3175.86	187.078	4589.98	4074.34	471.64	8589.2	3775.3	2615.41	5901.37	2537.22	404.413	5861.22	3034.01	5824.07	9729.72
107.122	3239.97	5110.83	3239.97	1615.87	2897.98	3159.06	2815.02	913.172	3141.15	1744.1	2045.4	4938.4	652.566	2956.57	4635.02	1913.96	2533.5	3002.54	1043.74	3098.42	5132.54	1130.46	726.633	2859.26	974.439	2130.7	5939.23	2151.05	144.111	3276.86	2707.7	321.17	6346.04	2561.38	1939.98	4242.18	1707.87	302.772	4194.64	2023.32	4020.56	6949.74
107.129	2079.07	3282.46	2079.07	1104.31	1847.71	2068.25	1828.27	645.758	1986.5	1163.01	1336.35	3167.54	457.666	1884.82	3023.16	1282.66	1630.29	2045.51	711.831	1994.1	3352.62	767.747	516.813	1800.79	652.385	1372.98	3792.23	1415.64	96.3922	2062.54	1738.38	218.746	3986.04	1657.7	1290.97	2679.96	1129.89	198.744	2640.5	1334.72	2542.13	4307.12
107.135	1476.69	2313.16	1476.69	866.8	1348.29	1504.1	1360	483.065	1386.9	939.33	971.147	2232.56	361.933	1375.01	2149.92	1001.65	1185.86	1432.09	564.28	1448.36	2332.13	596.211	397.318	1264.83	518.995	1018.6	2661.03	1075.37	71.7522	1414.1	1318.9	177.451	2616.77	1257.97	936.182	1823.73	874.907	143.952	1799.22	1049.38	1845.61	2978.35
107.141	1297.57	2058.32	1297.57	823.848	1242.63	1359.78	1265.54	463.748	1226.86	889.013	903.761	2001.12	361.023	1247.04	1880.09	942.358	1113.76	1314.35	545.411	1308.8	2055.63	559.231	390.28	1108.99	492.148	922.65	2333.45	1002.31	69.7625	1241.55	1220.73	160.289	2234.94	1164.93	860.566	1643.22	802.481	144.301	1548.73	978.689	1644.37	2549.97
107.147	1058.68	1563.96	1058.68	656.531	1005.44	1108.87	998.602	404.625	1020.18	705.702	739.319	1604.63	302.416	1001.43	1487.53	745.427	900.819	1046.59	445.255	1032.57	1642.42	457.266	324.814	883.008	396.618	740.788	1849.8	794.554	64.1407	1006.59	954.452	132.168	1830.02	921.45	722.577	1322.11	639.541	127.43	1254.07	766.747	1305.35	2036.22
109.052	1255.79	774.723	1255.79	401.989	726.439	1636.08	1105.51	879.132	1062.44	251.443	388.605	726.153	351.791	1022.95	1245.13	343.83	1056.71	843.863	424.079	1101.71	1066.37	764.679	1119.22	901.813	759.474	1361.37	3406.03	270.67	43.8777	405.045	348.407	43.7403	361.77	519.904	420.197	449.094	476.046	95.4559	727.8	578.844	928.697	1646.21
109.059	1232.24	700.425	1232.24	327.906	637.151	1555.58	932.479	813.738	1002.76	227.04	348.989	688.076	302.6	904.252	1158.09	289.82	969.128	818.994	340.681	977.764	1026.28	667.555	1016.99	825.7	614.795	1181.87	3215.9	226.014	40.0798	402.831	306.626	42.7582	384.256	439.721	419.839	420.613	388.366	80.893	735.567	483.375	808.048	1510.04
109.083	1385.76	1319.92	1385.76	682.801	1061.24	1770.54	1198.92	753.541	1235.29	616.726	808.146	1438.69	504.24	1132.91	1793.66	795.791	1309.63	1318.08	605.604	1168.39	1717.34	1032.31	828.949	1233.52	692.114	1169.75	2804.29	873.824	58.6209	1060.14	893.425	96.7491	1257.56	825.666	614.89	1205.22	839.276	120.912	1390.41	780.944	1210.99	1888.68
109.089	2138.04	1715.32	2138.04	792.793	1458.34	2769.82	1585.64	1032.54	1687.14	695.947	1103.84	2093.06	651.077	1555.46	2750.28	1012.37	1918.54	2074.07	779.371	1614.72	2586.91	1615.58	1271.04	1828.34	942.763	1640.57	3968.79	1182.94	79.1396	1702.46	1181.05	126.017	1929.94	965.952	854.141	1607.83	1212.99	176.648	2224.88	912.729	1534.78	2575.81
109.095	2747.2	1781.23	2747.2	759.706	1665.1	3715.09	1740.12	1210.52	1940.48	662.474	1259.45	2463.55	729.786	1793.55	3458.34	1052.9	2335.07	2799.56	829.209	1832.38	3161.65	2117.17	1705.49	2269.41	1110.32	1958.41	4956.14	1314.28	95.9113	2266.25	1267.72	127.024	2166.81	915.305	919.408	1565.9	1424.65	220.101	2928.29	889.94	1600.1	3075.26
109.102	2975.82	1677.34	2975.82	702.112	1677.24	4118.36	1730.48	1310.96	1964.64	607.769	1283.48	2470.83	715.432	1822.97	3733.83	1027.77	2494.55	2923.71	832.619	1857.52	3279.51	2223.97	1956.41	2345.35	1138.38	2074.02	5296.31	1303.39	105.539	2400.94	1241.32	129.565	2043.28	830.366	869.779	1320.79	1462.61	222.791	3154.16	848.695	1531.81	3208.73
109.108	2626.77	1468.61	2626.77	671.484	1465.12	3560.79	1493.15	1193.29	1708.17	576.425	1111.07	2181.81	684.16	1598.64	3267.57	939.337	2158.5	2534	771.902	1623.72	2944.95	1875.97	1698.22	2080.82	965.057	1805.15	4618.89	1170.94	97.8865	2082.06	1133.39	134.801	1778.02	799.575	768.054	1133.28	1310.29	219.122	2743.77	800.952	1388.88	2748.48
109.114	2221.99	1450.72	2221.99	808.992	1421.55	2853.65	1438.9	1059.39	1522.32	685.062	1033.51	1984.25	716.842	1523.84	2732.58	978.888	1851.3	2161	820.077	1442.41	2615.87	1542.21	1369.69	1783.02	851.899	1567.08	3741.75	1126.41	109.906	1738.02	1166.17	161.67	1630.01	933.494	769.552	1258.92	1244.87	226.662	2220.79	862.467	1389.13	2418.01
109.12	1944.11	1528.66	1944.11	889.49	1488.46	2433.39	1454.34	1063.74	1524.91	784.723	1045.82	2017	787.981	1542.9	2524.74	1029.83	1675.22	1927.56	881.953	1387.28	2486.39	1373.76	1142.14	1538.58	812.336	1485.39	3195.21	1173.2	126.724	1567.48	1214.02	196.982	1655.51	1087.81	873.442	1479.73	1309.32	251.162	1960.89	989.39	1420.1	2284.76
109.126	1787.35	1466.22	1787.35	820.937	1431.17	2143.63	1324.2	1057.72	1474.4	722.455	1003.48	1945.3	718.182	1459.52	2390.36	957.399	1575.61	1729.36	789.863	1276.43	2391.39	1206.45	1063.63	1387.22	701.897	1337.4	2863.68	1125.41	131.67	1435.5	1161.33	203.772	1717.95	999.245	896.296	1523.74	1208.43	234.505	1793	902.481	1357.16	2125.2
109.132	1497.49	1209.11	1497.49	638.996	1145.87	1807.05	1051.09	898.307	1272.07	531.64	789.739	1651.15	567.026	1185.16	1954.18	748.693	1256.28	1461.18	632.176	1045.54	2023.38	970.062	883.429	1185.7	564.048	1108	2404.2	867.21	109.699	1220.78	921.085	181.72	1510.29	807.815	798.943	1332.97	951.132	202.725	1522.45	715.91	1159.31	1782.7
109.139	1089.81	859.298	1089.81	454.751	812.777	1300.69	752.76	616.288	896.189	391.842	564.654	1154.77	394.529	842.784	1375.48	513.909	895.336	1093.39	443.66	753.965	1431.22	689.01	652.886	867.626	410.388	793.176	1741.42	598.697	83.6289	878.41	632.632	129.289	1107.99	553.226	570.238	956.172	651.716	146.274	1084.44	489.095	814.92	1301.9
110.07	1610.08	685.988	1610.08	330.722	401.763	920.266	580.777	587.572	606.11	147.787	393.597	582.676	272.844	531.502	1017.79	308.731	609.591	1359.59	334.144	919.441	1071.44	816.468	777.482	690.894	1038.22	797.547	1815.01	353.395	44.4045	494.117	335.428	41.3122	237.009	297.085	264.131	246.102	631.107	61.4864	695.008	384.054	816.402	2093.84
110.076	3373.26	1234.03	3373.26	553.84	721.687	1800.72	1005.72	1129.07	1176.29	239.182	704.878	1125.81	475.492	987.121	1979.5	537.492	1089.71	2716.71	538.624	1711.09	2088.37	1490.26	1606.37	1319.59	1853.79	1479.4	3207.91	618.973	72.7758	1088	585.322	71.3583	487.58	519.153	515.384	446.862	1097.48	99.6195	1456.33	641.682	1398.95	4041.9
110.083	4713.51	1679.87	4713.51	704.349	1010.73	2551.11	1342.07	1614.9	1728.75	309.871	992.445	1676.84	587.579	1348.98	2906.71	679.51	1493.57	3813.32	687.002	2315.2	3008.63	1934.57	2250.26	2003.77	2265.48	1907.42	4482.34	842.987	98.259	1591.59	767.587	97.4933	805.901	675.434	819.687	672.306	1386.16	131.608	2154.33	831.229	1842.63	5676.03
110.089	5040.55	1721.81	5040.55	703.226	1108.88	2778.51	1461.43	1704.05	1882.87	372.602	1075.66	1837.92	631.517	1486.59	3323.36	755.567	1598.97	3930.91	722.157	2334.57	3176.11	2076.12	2379.72	2148.9	2080.04	2011.3	4743.33	957.489	99.1502	1706.79	787.578	105.24	1054.91	759.04	938.639	821.701	1405.95	147.527	2328.11	838.074	1833.65	5718.45
110.095	4165.4	1399.34	4165.4	621.655	1081.72	2550.57	1396.11	1432.8	1687.19	344.441	931.571	1749.44	610.337	1470.6	3057.07	777.423	1521.78	3450.66	684.7	1989.48	2732.13	2066.52	1905.65	1864.37	1654.42	1667.79	4108.3	942.523	83.0696	1505.24	746.06	86.2967	1087.19	699.303	830.516	827.909	1203.89	126.118	1924.04	752.172	1510.04	4565.62
110.101	3443.92	1142.32	3443.92	593.686	1022.56	2343.95	1340.1	1136.76	1369.6	328.883	838.527	1631.69	623.841	1469.83	2913.75	783.641	1393.83	2888.25	629.135	1667.27	2379.61	2110.71	1535.1	1520.39	1444.48	1399	3402.16	944.685	71.5633	1268.55	670.289	81.5568	1067.17	668.951	697.937	825.275	1049.42	105.864	1533.56	699.587	1218.63	3373.58
110.107	2995.07	1006.99	2995.07	622.845	992.287	2253.13	1266.37	1037.76	1213.84	316.014	769.833	1565.53	589.627	1421.3	2847.83	752.572	1338.83	2623.25	609.212	1501.74	2171.29	2111.83	1303.28	1394.07	1345.54	1227.75	3049.63	885.442	62.5477	1094.67	641.659	75.1086	982.905	625.542	651.361	762.803	977.571	107.696	1263	655.458	1111.19	2855.06
110.113	2718.12	920.435	2718.12	627.553	908.161	2053.86	1045.77	873.845	1035.47	300.231	687.173	1367.95	499.367	1219.89	2482.38	638.278	1180.33	2482.58	519.637	1281.97	1912.04	1858.49	1107.2	1220.85	1230.26	1104.02	2721.06	728.554	58.7169	892.914	579.476	76.2214	889.042	535.963	586.328	698.198	833.591	112.282	1041.45	579.454	1022.84	2568.99
110.12	2382.17	855.44	2382.17	577.525	848.84	1821.82	865.037	782.896	962.423	288.487	567.848	1230.64	432.191	1052.87	2087.98	565.8	1028.93	2296.31	471.009	1105.47	1733.39	1621.15	923.759	1111.47	1074.56	976.346	2391.23	595.886	58.664	794.344	549.472	78.8182	802.644	495.02	530.571	622.665	725.898	120.478	915.772	528.275	952.785	2386.48
110.126	1913.8	765.124	1913.8	533.205	729.346	1487.21	701.675	619.664	811.906	263.493	485.524	1054.4	376.94	861.017	1618.68	496.361	851.859	1850.41	401.587	881.69	1461.46	1255.21	732.429	944.705	859.072	779.971	1895.63	488.656	52.6379	654.759	499.955	86.2226	715.495	441.571	462.622	574.112	599.246	97.0108	770.841	457.714	817.737	1951.96
110.132	1429.74	627.387	1429.74	418.982	622.065	1181.89	579.565	496.521	652.031	233.686	403.277	855.391	322.014	698.154	1290.96	418.506	688.953	1364.8	340.826	708.421	1159.23	956.855	544.054	750.717	659.616	621.86	1484.33	420.873	48.6873	569.029	409.337	70.3863	606.385	380.033	382.3	512.859	500.625	88.1303	636.316	375.291	663.405	1478.43
110.138	1044.54	454.4	1044.54	302.883	454.06	824.887	431.123	362.061	457.629	172.653	313.7	620.953	222.116	519.236	940.358	301.415	510.199	982.853	238.409	515.391	839.72	669.854	413.691	521.169	471.186	470.044	1045.46	301.965	39.5345	405.93	296.577	53.6798	464.761	277.656	288.702	408.913	368.476	66.0062	474.539	265.415	488.423	1045.45
111.049	1710.42	1370.4	1710.42	589.742	509.406	1255.23	989.737	564.082	624.385	244.676	320.604	950.833	418.427	832.917	1518.14	399.446	867.748	1659.01	541.648	1217.13	2177.68	819.579	626.955	603.61	677.931	1185.95	5629.66	446.247	36.3192	300.763	518.069	42.1875	239.636	563.497	295.722	241.186	639.875	64.0559	567.784	649.456	2381.39	2026.37
111.055	4943.61	3664.36	4943.61	1413.77	1362.51	3619.28	2482.47	1651.95	1899.74	593.016	831.056	2792.74	1021.03	2277.9	4395.56	969.857	2394.24	4876.46	1301.4	3195.38	6175.35	2089.83	1916.11	1805	1653.78	3227.8	14971.4	1147.91	85.7994	944.746	1268.24	101.066	824.31	1420.83	1044.5	753.032	1619.76	174	1740.85	1558.7	6210.04	5923.89
111.062	9174.97	6297.93	9174.97	2248.85	2417.67	6696.7	4077.89	3078.38	3638.87	911.087	1514.66	5229.53	1622.41	3971.21	8133.4	1558.45	4142.51	9167.81	2055.73	5550.51	11367.5	3492.27	3671.63	3369.71	2661.93	5633.58	26852.7	1882.57	157.429	1870.03	2051.44	167.161	1785.11	2327.86	2214.34	1394.85	2622.65	288.881	3438.12	2497.84	10658.2	10966.1
111.068	12021.1	7517.38	12021.1	2483.95	2867.65	8605.03	4728.62	3904.87	4728.72	1034.51	1858.87	6714.15	1769.73	4741.48	10789.3	1733.15	4997.08	11447.5	2280.39	6691.36	14754.9	4003.61	4758.85	4375.94	2962.36	6774.57	33904.6	2175.63	169.52	2523.21	2337.12	192.419	2623.4	2651.5	2981.37	1857.79	2953.56	353.388	4589.05	2799.93	12859.9	13977.8
111.074	11185.8	6579.44	11185.8	1934.7	2529.64	7999.73	3930.76	3543.44	4448.53	831.97	1585.8	6231.46	1413.29	4191.85	9925.48	1404.02	4315.84	10537.6	1766.03	5859.82	13555	3291.93	4269.46	4116.77	2408.8	5913.25	30886.1	1773.09	160.686	2413.64	1904.13	168.263	2667.31	2131.73	2926.16	1754.22	2503.96	325.696	4430.6	2257.27	11139.2	12852.8
111.08	8037.75	4506.55	8037.75	1457.43	1827.33	5951.31	2795.69	2604.98	3317.08	644.067	1232.72	4657.38	1065.76	2993.57	7141.19	1057.9	3173.28	7641.97	1321.63	4074.27	9467.46	2408.64	3230.89	3094.49	1790.51	4132.43	21652.6	1366.78	122.294	1917.67	1407.36	144.379	2120.1	1572.23	2186.38	1389.62	1858.23	251.452	3444.94	1611.15	7423.23	9395.89
111.086	5612.45	3161.55	5612.45	1253.38	1543.24	4666.42	2119.78	1925.93	2393.91	652.168	994.079	3761.53	921.057	2213.25	5060	974.189	2339.89	5418.82	1120.44	2879.93	6528.51	1859.72	2311.39	2215.84	1418.11	2976.38	14134	1133.1	105.758	1497.29	1221.08	121.232	1577.06	1341.18	1613.6	1130.97	1482.83	186.912	2530.51	1290.47	4924.41	6702.07
111.093	4553.89	2671.98	4553.89	1389.06	1571.32	4817.64	1937.1	1684.28	1997.08	869.794	1017	4151.16	946.041	1969.95	4445.56	1085.13	2047.98	4356.55	1185.79	2360.9	5437.22	1697.08	1934.3	1823.28	1307.13	2439.01	11017.4	1177.64	94.1718	1371.91	1382.84	133.234	1394.31	1484.02	1422.03	1240.82	1450.85	192.561	2053.38	1299.77	3880.26	5688.77
111.099	4260.35	2553.97	4260.35	1428.81	1760.27	5671.82	1875.01	1647.28	1920.22	1016.02	1060.37	5066.47	978.382	1940.73	4312.79	1110.68	1938.43	4056.85	1187.86	2141.17	5239.83	1651.54	1741.17	1691.02	1202.06	2215.49	10232.8	1190.86	97.8393	1416.31	1496.8	143.311	1465.13	1565.51	1485.16	1412.36	1497.13	207.844	1926.09	1289.91	3476.27	5559.62
111.105	3813.89	2125.66	3813.89	1232.26	1631.43	5735.53	1594.77	1466.05	1703.51	922.057	1018.12	5217.58	859.043	1690.93	4056.77	983.709	1666.47	3523.01	993.252	1693.58	4636.34	1518.08	1472.44	1506.4	1032.11	1800.05	8783.28	1088.75	97.9281	1398.46	1365.2	160.338	1513.05	1399.2	1427.07	1526.26	1291.62	216.17	1757.19	1104.46	2701.45	5035.51
111.111	3151.17	1625.35	3151.17	921.89	1475.44	4795.89	1291.86	1213.05	1443.77	709.656	828.007	4505.07	703.603	1394.77	3443.33	796.301	1418.16	2857.03	790.092	1332.29	3647.14	1438.28	1175.13	1255.92	937.57	1439.57	6631.73	922.585	90.2017	1255.64	1090.53	128.207	1349.43	1107.07	1167.12	1309.69	1084.99	190.129	1449.14	851.533	1952.71	4079.67
111.118	2660.5	1287.99	2660.5	816.529	1225.47	3561.93	1109.77	1041.39	1186.03	599.156	707.639	3336.68	615.013	1182.4	2804.43	714.652	1167.01	2274.6	693.857	1132.12	2872.22	1323.34	986.624	1064.47	869.475	1201.27	4842.75	805.033	79.7786	1064.79	934.018	114.341	1123.84	903.743	895.904	1065.18	952.128	176.847	1158.6	733.361	1563.3	3147.26
111.124	2449.65	1424.86	2449.65	973.639	1332.08	2975.87	1243.63	1084.17	1247.36	729.546	783.795	2850.87	777.666	1308.76	2598.9	933.577	1312.64	2170.83	851.055	1242.26	2728.23	1325.07	994.242	1056.83	893.826	1312.68	4297.64	956.435	96.104	1020.16	1096.6	141.523	1088.74	1057.04	888.687	1068.55	1094.66	219.096	1151.44	909.848	1715.34	2834.39
111.13	2462.75	1817.63	2462.75	1320.34	1704.63	2928.13	1581.92	1349.98	1424.74	1018.44	1038.59	2944.32	1067.44	1698.01	2982.79	1312.33	1639.16	2333.16	1146.2	1481.76	3093.8	1378.25	1156.09	1199.49	987.722	1542.35	4436.48	1335.83	146.436	1161.7	1502.8	246.147	1389.97	1457.47	1129.79	1449.39	1432.46	303.861	1345.28	1266.44	1935.15	2971.32
111.136	2667.81	2249.41	2667.81	1541.35	2161.7	3167.62	1889.29	1669.49	1706.77	1240.65	1261.71	3341.57	1298.34	2088.56	3579.12	1609.69	1999.03	2661.97	1387.25	1749.07	3729.54	1534.93	1358.06	1422.72	1069.88	1836.13	4798.73	1641.27	189.614	1410.83	1820.89	345.778	1879.48	1792.42	1476.76	2043.52	1730.9	380.387	1689.21	1531.19	2198.4	3300.98
111.142	2634.06	2232.68	2634.06	1459.13	2158.36	3024.64	1869.89	1715.66	1832.71	1170.46	1306.75	3300.45	1217.33	2081.23	3625.25	1548.98	1954.49	2615.68	1281.17	1733.54	3765.28	1447.52	1404.43	1494.57	1024.98	1767.85	4543.53	1556.75	202.734	1479.14	1745.53	341.329	2234.73	1718.93	1602.91	2220.77	1647.18	404.966	1763.6	1427.9	2118.45	3311.81
111.149	2143.14	1774.93	2143.14	1077.93	1679.46	2403.69	1396.02	1359.43	1497.51	852.854	1000.44	2599.66	913.382	1626.62	2955.89	1128.56	1561.98	2148.19	938.728	1383.42	3034.33	1098.67	1133.73	1209.18	772.446	1432.86	3594.1	1181.45	158.905	1221.54	1277.59	251.535	1918.9	1290.54	1363.76	1828.96	1256.55	313.056	1485.36	1082.03	1742.16	2612.06
111.155	1614.64	1280.48	1614.64	798.874	1192.42	1800.3	1033.31	1029.9	1093.57	621.515	735.183	1914.8	670.331	1198.21	2132.77	807.118	1158.1	1632.72	709.386	1040.76	2250.41	830.462	874.828	929.708	598.119	1066.85	2783.5	832.654	121.334	895.944	944.763	200.858	1404.43	937.096	1029.1	1243.03	914.462	236.358	1103.63	794.624	1304.96	2004.6
111.161	1262.41	993.797	1262.41	650.853	908.964	1415.81	812.031	772.873	833.615	509.205	555.93	1463.94	540.425	902.949	1585.9	645.576	901.523	1266.27	576.794	818.035	1688.9	676.46	686.932	691.416	493.604	845.365	2201.44	659.25	92.0135	675.958	736.342	155.521	985.881	728.608	760.674	920.31	718.662	169.616	831.112	631.735	1032.12	1533.89
111.167	1100.92	858.175	1100.92	599.638	798.39	1235.14	731.133	679.84	725.494	467.209	501.936	1281.94	488.197	797.476	1345.54	596.732	772.043	1084.29	523.813	724.763	1432.53	611.856	614.241	613.294	467.796	738.875	1895.71	585.479	79.6969	581.061	662.301	127.051	813.292	652.744	639.869	779.51	637.899	158.299	703.892	558.706	894.54	1336.8
112.058	1074.58	624.929	1074.58	322.645	294.011	670.725	570.642	427.65	543.935	127.999	182.104	471.959	235.462	411.334	854.523	225.709	395.119	1283.65	250.344	637.364	843.653	394.687	404.063	520.959	501.946	588.137	1738.22	326.263	69.3241	375.742	260.67	29.3198	230.475	317.13	276.023	216.374	381.972	61.4383	435.821	389.492	841.517	1473.49
112.064	1857.83	977.604	1857.83	431.495	421.185	1005.54	888.3	689.75	955.99	175.471	267.485	714.848	341.294	623.753	1318.96	331.713	636.256	2021.49	376.679	1063.8	1347.57	623.836	708.343	930.675	826.668	963.788	2686.71	490.48	117.908	711.529	375.505	39.3588	377.984	412.563	438.412	374.977	542.664	79.4481	739.011	586.674	1300.19	2254.01
112.07	2454.88	1185.63	2454.88	445.6	482.65	1161.7	1086.24	859.907	1274.72	195.219	305.967	853.012	368.883	754.491	1698.99	375.02	748.96	2513.08	421.103	1366.54	1584.27	713.524	917.859	1286.68	1027.46	1199.8	3123.08	575.688	156.648	1029.52	429.241	44.1219	545.238	428.341	568.602	486.946	603.761	81.8558	929.89	645.967	1548.15	2660.91
112.076	2487.32	1085.85	2487.32	389.859	437.568	1113.3	1006.63	855.781	1253.56	192.94	282.065	800.698	352.131	714.919	1636.15	356.696	880.414	2438.23	393.512	1321.9	1544.59	665.133	952.909	1380.5	982.227	1186.97	2879.91	550.631	153.021	1115.81	404.324	45.7647	558.897	372.363	556.606	470.832	573.965	80.7606	951.988	625.273	1416.39	2574.59
112.083	2056.87	898.095	2056.87	323.425	408.478	985.627	808.33	692.652	1069.53	169.426	268.696	698.474	312.442	608.489	1358.2	345.54	1266.98	2087.32	326.018	1092.86	1243.26	587.98	767.794	1166.6	806.089	987.952	2280.14	445.522	120.505	924.036	347.38	40.9539	511.652	319.174	458.825	416.307	486.435	71.6044	792.257	477.957	1117.95	2083.76
112.089	1761.84	750.256	1761.84	331.601	456.445	1023.89	711.593	592.615	893.144	184.946	286.266	709.346	313.098	603.035	1222.95	423.843	2126.15	1913.35	337.856	932.575	1142.78	671.372	656.844	956.995	843.952	858.427	1946.11	472.518	102.068	798.548	369.983	39.7469	451.75	319.886	383.469	377.898	484.079	76.5031	741.445	456.098	895.867	1771.25
112.095	1837.48	741.095	1837.48	361.748	564.303	1229.37	735.805	615.505	864.786	236.368	366.306	889.386	363.824	714.215	1393.35	540.97	2956.83	1984.45	384.61	958.533	1188.7	841.305	705.581	1016.01	1164.71	892.482	1985.65	615.136	98.6895	944.243	420.12	44.0845	515.872	353.759	401.406	387.753	567.648	89.5756	824.566	449.67	864.395	1761.7
112.101	1961.35	705.309	1961.35	353.44	603.28	1362.18	703.949	639.704	926.71	239.848	398.083	991.397	379.912	804.685	1479.75	578.624	3122.75	1987.56	365.99	1001.73	1234.43	954.401	735.157	1141.4	1490.17	911.654	1969.46	746.486	106.526	1176.74	430.916	57.435	553.368	354.377	403.65	452.907	577.696	106.053	859.866	435.353	790.597	1719.76
112.107	1959.48	640.241	1959.48	299.325	599.899	1279.26	625.643	586.546	946.167	227.744	358.875	958.292	380.88	758.161	1478.03	522.894	2494.5	1785.42	332.392	950.621	1118.62	952.655	720.128	1317.71	1623.84	857.389	1738.38	794.129	113.683	1368.03	391.181	52.9945	554.245	318.728	380.957	440.881	528.32	115.075	833.123	363.033	671.659	1518.76
112.114	1651.89	495.715	1651.89	258.071	471.259	1020.98	502.008	484.36	813.786	180.393	288.114	798.309	296.076	670.173	1228.5	412.538	1705.92	1350.38	265.909	778.948	872.708	798.637	624.782	1122.89	1354.3	682.612	1328.55	666.826	104.136	1327.2	326.67	44.749	488.413	265.114	307.122	363.134	417.53	100.635	667.014	303.86	531.599	1179.46
112.12	1285.95	411.411	1285.95	237.059	411.249	806.999	421.432	401.463	639.92	177.286	253.042	660.849	254.942	535.466	970.339	357.227	1200.5	1015.06	242.817	616.837	699.239	652.147	509.737	888.6	1032.19	559.996	1053.17	530.734	79.7352	1036.88	293.572	40.0004	423.919	236.901	249.323	303.806	357.473	75.6031	529.914	262.056	446.287	933.907
113.039	1529.69	1291.03	1529.69	782.953	533.059	1236.22	1018.21	715.214	833.703	287.437	370.749	1090.94	303.112	1005.48	1652.04	349.424	693.407	1858.49	335.12	856.583	1635.01	361.61	594.461	581.443	456.104	795.907	2937.07	469.312	27.8398	386.897	402.594	34.9689	414.808	781.13	490.262	313.992	633.105	43.0596	743.777	569.388	1203.93	2320.47
113.045	2047.96	1697.11	2047.96	899.638	693.413	1567.63	1216.34	918.181	1088.86	348.675	483.4	1462.52	376.661	1302.53	2412.79	461.46	914.962	2446.59	407.823	1083.12	2200.46	445.736	783.731	786.479	586.239	1019.6	3763.01	558.07	34.3882	500.945	479.778	46.1637	587.196	943.714	686.678	408.226	746.074	52.3647	999.737	659.761	1528.21	2981.11
113.052	2051.03	1627.57	2051.03	775.665	619.375	1516.21	1117.49	921.722	1140.72	308.037	449.299	1393.22	359.722	1207.14	2403.23	417.448	880.464	2435.81	375.352	1050.87	2182.65	440.893	809.124	779.712	541.56	987.133	3685.47	550.037	38.4484	491.206	423.385	44.2036	615.297	798.977	671.625	427.778	659.382	58.0859	975.06	599.112	1386.73	2983.73
113.058	1698.93	1314.16	1698.93	617.407	511.423	1230.72	886.344	747.085	1007.8	250.291	380.403	1092.16	323.573	982.359	2052.3	352.623	735.867	2051.95	307.871	885.151	1766.24	398.257	681.286	729.159	465.75	835.598	2960.81	458.731	37.5655	447.6	350.758	38.6499	564.768	626.365	550.894	376.153	523.558	49.3356	777.601	496.126	1076.04	2417.86
113.064	1399.51	1052.91	1399.51	536.072	442.354	988.127	768.678	606.665	825.743	228.111	316.924	900.906	296.129	822.05	1665.26	332.681	610.897	1604.77	301.622	772.842	1476.88	375.816	555.787	630.873	412.604	712.637	2363.27	422.152	36.5778	381.281	325.019	37.7347	461.208	537.402	437.385	334.672	469.451	47.0072	634.355	442.511	916.185	1930.4
113.07	1406.26	1071.29	1406.26	621.581	509.949	1047.88	823.878	634.447	800.975	305.946	374.425	971.942	361.232	874.92	1676.49	426.73	684.369	1630.68	400.206	827.577	1573.82	449.101	583.263	649.92	455.756	762.633	2428.91	485.821	40.6739	455.279	423.58	49.0388	480.556	580.827	465.998	385.522	565.209	55.9201	673.284	515.959	1024.6	1857.42
113.077	1697.76	1278.09	1697.76	788.418	729.15	1387.12	989.436	822.45	958.487	409.369	508.162	1268.49	476.615	1080.56	1966.24	563.303	895.846	2013.39	527.746	1046.57	2042.5	618.908	762.865	791.298	573.816	957.349	2992.72	663.022	52.6714	606.104	575.732	67.2241	655.169	719.987	616.756	562.984	751.818	78.3352	890.594	655.36	1272.86	2265.62
113.083	1820.44	1275.97	1820.44	750.482	782.229	1493.42	1021.83	866.446	1010.71	440.428	555.174	1386.58	486.866	1133.2	2194.58	578.596	968.274	2220.95	524.283	1091.12	2239.94	665.445	819.227	874.721	599.979	1010.67	3133.18	661.933	50.0932	668.084	583.59	69.55	764.57	727.876	707.678	616.742	791.088	93.9313	1009.17	684.976	1294.98	2354.04
113.089	1664.96	1140.84	1664.96	614.711	666.336	1339.31	861.297	777.241	948.014	341.121	483.194	1233.71	394.19	1008.24	1942.44	485.401	909.997	1945.54	428.939	954.161	2034.33	601.567	749.991	819.669	543.078	846.606	2744.25	554.492	52.8273	643.381	482.028	59.9723	725.685	598.56	646.222	536.243	674.49	78.4534	918.393	553.247	1098.98	2125.36
113.096	1399.47	888.257	1399.47	525.668	525.033	1080.16	688.9	641.306	721.865	292.666	383.719	990.139	332.975	778.824	1524.81	414.292	785.303	1580.79	357.266	765.398	1540.82	510.267	595.703	686.531	478.727	686.669	2070.83	462.612	48.5778	564.505	409.711	52.3936	580.013	488.844	511.308	471.342	551.291	70.7588	768.611	457.355	857.488	1704.82
113.102	1145.73	742.252	1145.73	542.785	555.989	990.706	597.298	533.496	611.879	328.278	359.634	906.772	352.887	694.068	1222.56	456.202	748.004	1277.35	373.672	642.343	1299.53	465.326	499.036	566.874	441.449	583.563	1667.63	456.611	46.3719	515.135	437.987	58.4762	488.467	494.439	421.058	419.226	527.034	71.3533	638.492	435.85	702.405	1410.41
113.108	1116.89	836.75	1116.89	692.475	749.269	1170.53	688.344	565.722	620.513	447.326	437.428	1159.86	470.445	794.865	1357.44	607.793	772.896	1280	479.338	657.332	1413.09	484.414	509.53	561.258	481.773	637.603	1679.54	536.796	49.6304	548.624	601.203	73.565	552.28	611.891	470.071	535.848	649.425	79.0519	653.342	523.726	760.018	1335.75
113.114	1183.55	959.748	1183.55	794.303	912.095	1433.34	754.059	634.236	712.376	536.602	531.221	1503.98	529.42	935.726	1532.2	712.703	819.825	1307.85	549.858	706.613	1668.07	503.655	539.426	545.054	486.611	681.578	1820.68	611.688	58.2819	646.378	728.811	88.4772	679.806	721.901	573.257	749.51	727.582	85.1038	704.569	588.761	816.059	1419.88
113.121	1215.93	962.511	1215.93	778.868	960.582	1551.39	738.73	661.837	703.702	543.763	505.818	1628.54	517.027	943.174	1623.3	667.893	770.432	1322.56	528.897	682.966	1738.53	499.462	519.815	604.105	454.866	688.149	1820.88	593.805	60.1962	679.972	736.825	95.6978	779.038	725.689	639.265	816.929	705.112	99.3595	769.078	571.063	817.379	1439.19
113.127	1019.51	747.425	1019.51	597.35	792.274	1267.93	579.551	530.414	618.001	396.959	418.532	1323.37	392.022	749.271	1294.85	520.454	638.097	1071.48	400.518	553.222	1439.46	413.332	441.063	489.224	372.257	549.33	1508.27	472.454	51.5619	567.781	557.469	78.0774	696.483	566.183	545.347	681.303	549.549	89.3599	611.261	440.815	641.313	1167.19
114.044	1022.71	538.976	1022.71	379.228	550.941	1143.41	213.723	160.3	164.808	388.706	505.764	2068.32	325.076	451.245	1173.53	290.102	714.277	874.464	399.905	524.777	1281.45	100.162	135.331	139.976	1085.95	962.102	2328.94	131.206	13.8218	174.875	418.134	31.576	359.32	419.069	306.81	559.773	140.298	20.4749	182.96	560.692	1051.9	2594.12
114.05	2138.22	1015.79	2138.22	614.463	1119.25	2496.05	283.939	217.361	239.653	738.825	1052.45	4630.45	634.181	883.747	2631.92	503.552	1456.93	1764.22	735.335	1041.19	2729.45	155.854	188.842	207.506	2046.61	1978.56	4846.55	194.375	19.7016	290.981	796.899	66.1698	910.03	735.91	727.037	1349.64	210.881	25.2927	282.776	1041.56	2098.42	5663.51
114.056	3337.34	1410.59	3337.34	769.623	1613.66	3823.75	339.672	269.826	314.086	939.151	1536.63	7202.59	832.443	1235.07	3994.5	674.75	2089.37	2655.23	935.205	1472.26	4201.31	199.789	246.619	243.74	2706.59	2899.71	7272.47	260.94	25.2003	346.904	1064.46	94.4732	1582.84	996.464	1216.46	2214.79	257.732	37.8254	388.057	1393.98	2963.25	8838.54
114.063	3856.91	1511.55	3856.91	800.65	1704.19	4221.28	401.501	358.821	362.514	910.848	1613.86	7820.04	792.282	1359.64	4450.48	661.542	2193.55	3173.28	904.349	1581.11	4687.35	257.5	296.255	289.291	2560.31	2922.56	7937.4	308.854	29.3978	394.432	1080.99	95.9737	1893.01	1005.21	1431.5	2482.04	345.027	43.3217	491.18	1378.42	3064.79	9836.8
114.069	3620.91	1388.59	3620.91	748.659	1448.07	3746.11	544.065	510.127	521.824	698.275	1284.39	6379.98	639.888	1184.2	3899.33	592.004	1808.91	3423.29	741.571	1418.95	4180.06	356.875	397.992	452.802	1916.31	2408.49	6980.11	425.105	30.9727	454.572	908.464	84.4999	1807.37	896.962	1332.31	1972.2	463.84	55.689	659.831	1171.35	2621.16	8568.56
114.075	3223.15	1298.49	3223.15	721.348	1166.57	3082.73	649.563	673.569	651.657	573.006	1023.66	4570.6	568.228	1080.48	3164.67	545.106	1460.21	3512.7	627.28	1276.98	3515.68	415.906	488.408	568.141	1399.28	1869.09	5499.46	510.895	40.2722	529.441	785.85	75.4942	1445.53	785.041	1094.81	1548.83	547.506	65.8272	861.104	997.792	2220.35	6821.43
114.082	2872.61	1149.92	2872.61	669.85	1012.98	2589.8	608.971	674.456	713.456	492.388	865.16	3401.87	502.671	966.83	2622.29	499.848	1216.34	3133.95	540.22	1106.09	2947.04	417.167	514.137	576.274	1134.92	1525.83	4390.62	484.377	39.8458	536.999	671.96	73.1946	1176.79	715.884	970.833	1239.38	533.523	66.4169	876.315	881.636	1887.04	5554.87
114.088	2333.26	958.498	2333.26	568.873	862.383	2085.14	492.665	524.034	585.406	462.065	734.605	2773.88	428.765	813.46	2153.91	427.241	1035.69	2530.22	462.971	917.998	2366.56	331.832	422.68	456.141	952.623	1229.24	3540.18	374.813	35.443	465.709	582.434	61.2363	962.911	591.327	809.027	1019.53	434.26	56.0092	718.237	733.235	1498.64	4294.21
114.094	1774.35	794.118	1774.35	554.941	747.572	1683.5	452.427	425.146	475.004	461.433	617.942	2219.19	392.194	673.748	1688.57	464.362	875.431	1927.9	451.525	767.605	1868.3	345.123	347.045	407.502	799.847	1029.49	2746.95	363.465	29.1782	389.737	539.28	54.121	825.096	520.106	663.916	806.431	395.181	48.6322	569.722	629.692	1187.47	3237.53
114.101	1500.75	770.387	1500.75	734.41	748.342	1497.47	541.767	458.378	479.113	601.478	624.533	1825.77	481.974	696.61	1484.88	618.529	863.083	1727.82	540.384	765.313	1601.49	494.06	388.467	453.093	769.714	936.385	2235.66	457.604	34.6384	402.885	629.513	62.1762	764.739	580.629	607.04	745.087	506.058	58.2686	574.036	688.669	1066.84	2541.21
114.107	1486.62	866.988	1486.62	923.984	839.13	1514.98	699.048	535.396	616.462	786.732	672.257	1670.72	560.601	815.018	1491.97	800.683	922.628	1815.07	621.632	841.083	1555.34	658.941	516.207	568.882	806.87	936.697	2099.25	603.914	40.1204	486.922	744.664	77.171	798.866	706.552	670.291	759.999	653.288	82.2977	642.451	787.689	1068.23	2298.06
114.113	1597.96	940.631	1597.96	1018.88	957.741	1671.21	770.958	614.647	703.807	873.835	762.702	1778.95	612.741	924.065	1662.77	854.872	1053.35	1937.97	660.994	918.928	1663.03	729.892	607.836	646.416	851.278	971.849	2195.22	656.506	45.0925	570.479	830.156	93.6452	953.771	778.8	793.388	858.777	713.335	93.9308	726.655	850.24	1127.02	2307.2
114.119	1454.48	841.983	1454.48	828.999	884.911	1526.1	658.633	558.173	648.58	693.07	659.109	1661.25	521.945	802.627	1535.25	739.696	941.978	1767.51	557.747	821.502	1565.26	612.113	557.11	614.68	729.622	902.035	2048.23	559.55	38.7753	552.635	727.862	81.0683	958.19	657.152	754.032	761.933	597.726	87.463	674.539	692.504	983.959	2055.37
114.126	1094.52	650.484	1094.52	606.92	680.016	1195.45	489.947	422.465	515.939	506.084	513.96	1335.77	399.469	629.2	1208.82	529.587	724.915	1279.38	423.408	609.94	1211.25	456.444	406.494	466.418	551.73	689.208	1598.77	391.625	35.1061	424.752	531.774	57.0281	776.562	495.533	596.049	646.25	438.864	61.3675	545.628	512.785	767.158	1627.36
115.04	1407.57	1338.63	1407.57	942.942	402.319	757.852	1034.6	543.254	572.237	280.285	291.97	610.011	325.882	638.87	1182.75	338.815	555.524	2093.4	348.635	813.324	1375.96	322.663	381.458	465.365	626.526	772.752	3018.89	508.205	25.3002	304.244	377.252	38.0077	193.265	881.891	340.509	224.934	691.752	39.8311	588.312	826.73	1786.13	2820.76
115.047	3942.47	3499.63	3942.47	2386.44	1133.93	2197.92	2702.84	1620.86	1708.76	716.923	811.043	1719.62	830.755	1759.23	3198.44	815.255	1445.86	5851.63	829.52	2166.76	4072.75	791.099	1132.96	1366.91	1583.98	2051.59	8038.14	1269.88	53.185	832.193	976.463	80.1374	606.861	2298.95	1080.44	633.094	1717	90.1582	1744.99	2059.58	4704.5	7700.13
115.053	7958.21	6622.23	7958.21	4067.26	2122.18	4403.15	4859.84	3199.73	3530.78	1262.72	1550.01	3531.76	1415.43	3277.06	6594.44	1458.13	2767.43	11483.7	1454.19	4167.62	8247.25	1436.43	2334.77	2741.36	2801.75	4023.71	15362	2251.22	86.2042	1682.02	1721.94	146.144	1397.21	4099.97	2425.88	1332.09	3024.9	160.152	3630.17	3578.12	8748.28	15138.3
115.059	11310.1	8756.27	11310.1	4856.89	2953.32	6334.59	6203.79	4522.09	5183.23	1507.56	2078.52	5046.69	1738.9	4480.6	9385.01	1728.07	3790.14	16190.6	1769.34	5564.53	11733.7	1805.84	3348.88	4172.83	3403.88	5408.89	21326.8	2872.1	125.961	2569.63	2177.06	189.111	2337.13	5167.82	3742.93	2036.85	3749.49	224.687	5405.54	4341.31	11423.3	21421.1
115.066	11535.8	8234.21	11535.8	3999.53	2681.22	6298.94	5433.06	4327.06	5127.66	1234.12	1938.19	5071.82	1495.02	4113.96	9534.17	1451.42	3643.19	15773.1	1490.2	5225.26	11592.5	1588.54	3250.47	4005.54	2892.93	5024.52	21400.8	2607.14	120.714	2598.79	1874.77	190.223	2611.46	4430.48	3824.72	2030.1	3326.48	208.098	5570.48	3720.48	10801.6	21648.5
115.072	8605.41	5789.9	8605.41	2780.48	2025.83	4810.44	3800.02	3210.06	3860.43	898.794	1425.67	3896.62	1038.84	2987.24	7164.59	1031.04	2631.61	11971.6	1039.16	3680.23	8779.51	1178.79	2458.89	3077.63	2015.36	3679.51	15966.5	1837.31	96.5095	2056.32	1363.54	140.246	2229.9	3055.58	2962.01	1616.91	2320.7	177.581	4335.51	2516.14	7733.14	16170.8
115.078	5632.97	3749.15	5632.97	1903.43	1432.36	3296.48	2532.83	2136.6	2590.3	708.178	996.037	2756.24	770.463	1995.76	4816.65	837.167	1858.98	7606.21	798.54	2477.26	5740.13	872.379	1643.4	1941.23	1394.4	2428.8	10306.2	1321.3	70.9615	1451.2	1036.9	103.446	1570.23	2049.34	1980.46	1121.96	1607.27	126.071	2874.56	1733.43	4845.43	10233.2
115.085	3989.58	2774.8	3989.58	1631.59	1337.68	2704.33	2008.29	1619.43	1887.82	692.127	862.529	2258.8	762.353	1697.16	3556.56	858.87	1529.88	5357.7	788.799	1913.46	4232.91	786.596	1264.97	1508.67	1143.63	1923.12	7103.48	1131.79	64.1723	1158.88	988.383	97.1079	1254.93	1706.28	1489.58	957.247	1387.71	117.109	2120.92	1450.68	3411.6	6910.77
115.091	3729.03	2657.91	3729.03	1725.97	1549.19	2841.97	1997.23	1621.63	1791.77	820.692	971.073	2448.02	900.177	1811.98	3503.98	1061.14	1659.98	4773.92	927.994	1918.4	4095.43	914.246	1307.15	1445.7	1153.85	1904.2	6411.22	1229.8	74.2799	1146.51	1116.35	114.016	1291.19	1724.56	1495.34	1070.39	1511.82	132.561	1994.05	1493.28	3139.46	5950.72
115.097	3350.46	2316.64	3350.46	1535.8	1554.22	2784.05	1766.48	1523.39	1611.38	835.663	980.302	2462.47	846.744	1732.38	3328.5	1037.36	1591.71	4270.56	872.706	1689.8	3834.31	921.402	1226.75	1390.15	1036.69	1745.34	5621.19	1118.26	76.6011	1128.89	1089.21	117.164	1324.54	1527	1456.18	1150.35	1367.16	144.707	1853.38	1280.48	2676.82	5035.91
115.104	2724.85	1769.86	2724.85	1209.21	1332.38	2371.12	1386.32	1225.88	1344.88	711.429	804.925	2149.86	694.093	1403.84	2794.55	897.368	1344.8	3400.92	730.654	1396.28	3076.62	820.538	1017.65	1128.78	864.556	1395.65	4334.07	951.763	65.79	1006.93	919.526	106.311	1238.96	1203.63	1225.42	997.163	1136.26	122.486	1527.59	1043.3	1967.05	3777.01
115.11	2102.61	1347.27	2102.61	966.01	1031.7	1864.77	1090.59	938.156	1025.9	593.553	653.508	1680.17	571.926	1111.53	2094.44	719.843	1048.8	2632.07	588.508	1087.55	2311.83	670.547	794.37	898.719	713.948	1098.95	3156.51	757.808	58.6479	803.653	752.895	85.7304	1027.4	961.202	972.156	797.514	903.942	106.974	1155.35	832.108	1461.87	2743.7
115.116	1748	1165.94	1748	890.86	876.124	1534.31	934.837	802.54	821.041	522.506	557.945	1393.96	510.923	934.534	1747.27	654.092	901.038	2140.49	526.538	924.121	1952.63	564.614	673.106	764.544	617.008	897.712	2675.77	663.932	52.9842	645.196	640.422	80.2296	825.344	840.065	818.658	680.508	777.711	91.8643	915.732	752.268	1284.45	2341.83
115.123	1642.82	1132.04	1642.82	901.527	909.439	1506.32	935.318	858.756	789.222	536.652	589.923	1420.02	536.891	944.274	1786.1	699.54	860.797	2119.34	565.522	895.384	1970.79	525.181	685.084	717.914	586.395	868.52	2651.59	687.145	54.5038	599.711	650.969	78.1646	783.709	854.417	878.445	704.36	781.755	96.8693	871.861	752.627	1268.46	2277.35
115.129	1589.28	1092.35	1589.28	861.329	938.492	1529	907.154	913.816	769.807	544.118	587.964	1531.92	530.113	924.55	1945.61	725.147	858.124	2057.24	573.154	869.493	2069.89	493.745	711.534	623.168	550.129	845.764	2650	719.737	49.3586	603.579	659.355	87.6467	819.261	856.968	985.979	753.29	777.741	96.1871	841.669	737.732	1164.44	2152.67
115.135	1507.91	1027.62	1507.91	797.986	913.674	1536.01	852.956	913.738	768.383	523.757	588.825	1558.6	495.725	897.316	1926.11	649.693	800.577	1972.07	525.726	811.819	2058.23	466.58	723.52	615.745	509.057	794.231	2530.61	664.669	53.007	597.148	631.893	79.011	847.303	823.528	1039.36	763.633	733.781	98.1169	806.187	671.114	1066.06	1950.75
115.142	1233.38	827.94	1233.38	646.425	728.316	1253.1	691.122	748.542	627.685	389.259	472.788	1288.63	399.15	727.282	1602.67	518.058	664.538	1543.36	418.696	678.502	1696.4	404.69	620.912	517.262	429.546	656.637	2067.65	542.172	46.1785	500.513	493.99	66.6805	732.712	655.164	889.54	618.86	590.614	85.508	668.925	549.831	891.583	1575.9
115.148	1048.61	693.278	1048.61	553.003	585.945	996.401	583.11	613.956	531.007	327.815	390.555	992.551	343.727	606.298	1248.7	421.024	547.878	1319.17	355.215	570.373	1339.05	339.759	500.505	468.113	376.577	555.62	1665.62	434.629	40.52	398.709	408.882	55.0246	584.862	543.175	707.4	485.097	487.302	72.1281	573.567	469.519	778.585	1367.22
116.06	1088.59	772.954	1088.59	484.264	419.049	892.864	1455.51	850.098	752.856	198.995	287.945	794.116	230.2	477.118	1036.87	300.186	580.204	1665.2	293.116	622.367	1209.28	895.661	949.271	878.894	513.516	759.129	2100.73	3673.24	106.948	3161.56	399.936	46.14	382.834	452.96	364.64	327.756	932.825	79.884	1261.61	460.743	968.969	2032.5
116.067	1457.9	909.671	1457.9	573.732	545.886	1280.87	2357.28	1507.95	1296.6	225.476	349.517	891.08	292.445	746.435	1363.62	389.76	754.581	2273.9	375.423	832.58	1649.25	1614.85	1786.56	1612.47	655.397	1104.59	2775.32	6235.93	196.266	6311.13	580.116	64.3759	544.471	540.746	472.764	415.562	1508.93	143.799	2355.88	572.198	1170.59	2612.22
116.073	1886.05	990.196	1886.05	587.899	714.653	1617.28	2862.47	1965.06	1624.94	277.044	452.961	1007.81	365.183	1314.49	1613.36	483.305	936.959	2768.1	447.966	1039.32	1960.87	2251.61	2428.77	2230.46	846.464	1335.32	3311.26	7378.81	253.335	8829.34	692.432	75.6101	692.256	560.497	551.733	528.965	1847.49	192.638	3251.34	652.3	1227.78	2842.53
116.079	2623.41	1063.33	2623.41	646.136	1015.24	2037.55	2760.89	1971	1767.2	419.606	663.187	1349.28	496.586	2551.18	1937.68	610.654	1142.08	2834.14	552.416	1365.59	2042.37	2796.39	2425.56	2419.07	1155.56	1544.75	3729.77	6522	251.788	8829.92	794.617	88.111	875.224	641.423	611.034	680.252	1896.48	205.299	3301.38	757.418	1275.46	2929.57
116.086	3550.02	1162.34	3550.02	665.001	1330.33	2480.86	2323.45	1633.2	1708.57	573.999	917.479	1804.62	630.923	4021.32	2294.85	702.807	1359.77	2927.97	641.525	1687.97	2120.93	3083.41	1927.98	2172.84	1455.84	1768.24	4141.31	4716.34	196.025	6641.43	849.786	91.2926	1044.2	724.435	685.713	889.522	1776.92	198.53	2687.75	832.768	1293.15	2966.01
116.092	4210.91	1145.82	4210.91	630.913	1448.09	2716.4	1918.03	1351.59	1581.55	576.318	1028.12	2110.55	647.92	4799.05	2525.82	710.463	1433.25	2704.99	625.607	1851.1	2129.87	3057.31	1434.04	1903.19	1448.19	1805.83	4327.41	3324.91	149.685	4431.82	830.409	92.3589	1182.5	700.649	723.933	1006.34	1607.19	194.421	2015.13	811.024	1250.43	2900.43
116.098	3880.23	1011.92	3880.23	528.333	1267.23	2425.66	1568.6	1123.64	1319.81	490.604	903.17	1927.56	546.837	4202.05	2274.83	595.753	1239.69	2369.26	514.635	1566.32	1919.9	2521.38	1145.62	1645.04	1205.6	1564.44	3824.09	2501.72	117.708	3099.8	693.899	77.4984	1130.06	605.789	694.835	1003.36	1303.72	164.421	1576.84	659.474	1084.65	2552.23
116.105	2831.47	751.842	2831.47	441.4	972.202	1850.58	1253.47	932.314	1041.95	390.692	653.213	1477.38	406.47	2852.09	1735.88	474.373	956.571	1839.86	416.554	1156.81	1457.48	1826.68	980.522	1281.82	863.177	1160.39	2897.87	2030.07	109.867	2504.1	555.452	64.9537	920.715	475.861	572.411	744.046	1017.5	129.522	1284.25	518.94	866.283	1985.39
116.111	1904.42	597.202	1904.42	368.31	705.987	1369.98	952.193	715.99	805.874	319.918	503.35	1086.65	335.724	1888.82	1275.88	390.038	735.009	1407.6	344.914	843.544	1121.89	1364.13	790.411	952.502	692.103	876.505	2023.28	1499.99	86.3146	1927.4	439.975	53.9315	678.052	388.897	431.784	536.199	779.678	107.1	1001.77	427.806	660.587	1458.68
116.118	1473.28	496.484	1473.28	356.381	615.531	1127	769.719	593.099	656.425	307.189	434.573	901.668	321.947	1436.94	1033.7	381.093	658.608	1106.59	319.532	708.357	952.26	1146.15	628.248	758.804	608.21	723.708	1586.56	1111.32	71.0108	1375.32	400.887	49.9506	541.446	347.511	361.49	440.932	660.708	90.1514	776.925	381.293	555.155	1167.18
116.124	1329.63	493.98	1329.63	373.061	603.176	1072.87	704.417	563.466	602.718	317.544	423.262	874.124	326.12	1249.46	1003.82	371.378	660.074	1058.06	308.813	654.04	911.407	1109.84	575.001	725.458	592.942	691.551	1455.47	974.912	60.5657	1111.37	393.233	45.6878	523.8	346.912	376.584	441.954	606.698	86.7769	679.664	365.865	532.282	1089.02
116.13	1085.67	408.739	1085.67	313.698	521.038	905.27	595.449	486.136	512.969	266.137	339.047	754.844	257.445	936.343	876.104	315.185	569.315	917.864	264.97	546.886	791.609	870.167	518.449	627.744	466.106	549.862	1227.52	822.507	58.5326	969.442	329.202	47.5156	462.673	290.444	348.118	393.88	489.602	78.0142	589.128	304.87	453.753	904.785
117.066	1331.63	1122.81	1331.63	757.828	603.219	1215.76	1407.89	1019.46	1125.6	426.857	543.655	1092.7	427.374	888.471	1734.33	512.756	808.804	1524.22	505.124	893.445	1626.67	1191.35	992.067	1212.29	577.083	938.741	2501.83	1992.2	105.469	3929.54	534.199	44.7118	447.9	613.694	408.725	380.253	1045.24	106.79	1453.61	718.685	1187.48	1804.38
117.072	2045.64	1611.34	2045.64	1006.73	908.25	1836.06	1677.32	1254.56	1464.94	597.926	805.794	1685.14	584.259	1367.45	2634.64	700.343	1168.63	2202.59	682.591	1322.7	2547.72	1132.18	1174.53	1369.6	769.02	1293.74	3700.23	1906.48	108.419	3224.33	702.235	65.1743	642.023	852.57	637.855	567.129	1283.83	133.353	1688.96	967.152	1760.1	2699.06
117.078	2277.89	1727	2277.89	964.834	951.889	2039.12	1649.14	1263.84	1520.71	611.458	852.227	1889.22	591.691	1490.27	3023.35	682.684	1257.02	2485.22	677.93	1365.1	2741.97	1040.53	1140.36	1340.76	759.944	1393.6	4033.21	1679.33	93.5979	2621.02	701.996	70.9363	769.287	860.413	764.602	685.074	1291.28	130.573	1705.6	935.702	1798.73	2980.93
117.085	2102.62	1410.1	2102.62	751.832	872.633	1839.93	1314.2	1052.28	1290.39	467.422	745.561	1751.26	491.269	1316.61	2632.76	556.693	1131.43	2171.3	551.644	1143.69	2469.37	917.231	963.178	1109.62	676.762	1193.56	3591.22	1401.49	77.0733	2090.6	651.077	65.8616	744.063	730.306	716.542	661.511	1074.62	116.722	1437.42	864.507	1539.83	2662.56
117.091	2051.19	1316.11	2051.19	631.671	905.945	1928.78	1266.45	1063.04	1030.58	435.323	833.151	2005.24	513.873	1268.84	2496.3	503.481	1062.34	2210.28	518.063	1040.11	2496.75	977.443	893.786	916.378	816.704	1207.71	3516.34	1556.81	74.5869	1673.86	940.202	72.8076	741.141	978.388	912.316	684.452	1268.9	107.602	1169	1238.47	1416.83	2560.28
117.098	2812.13	1751.15	2812.13	625.235	1294.09	2790.46	1664.86	1645.29	936.318	500.552	1308.02	3291.23	707.365	1602.65	3603.63	551.938	1268.45	3459.71	634.941	1238.75	3874.24	1200.49	1182.85	806.135	1282.57	1635.54	4959.91	2308.72	85.1641	1319.19	1787.27	100.745	929.168	1849.13	1976.6	911.908	2157.59	142.355	1011.74	2346.75	1898.15	3325.84
117.104	4464.51	2638.63	4464.51	781.601	2050.28	4571.85	2469.24	2770.36	1129.26	649.621	2113.87	5739.28	1025.23	2207.12	5926.25	700.473	1767.42	5900.58	868.519	1705.17	6585.9	1681.89	1897	902.262	1951.01	2558.91	8068.76	3547.84	107.618	1304.23	2970.23	148.07	1499.86	3079.8	4040.96	1520.88	3435.17	213.68	1243.34	3916.68	2871.41	5066.13
117.11	6041.35	3397.07	6041.35	866.124	2621.76	6350.66	2922.7	3726.61	1326.58	778.093	2754.46	7968.9	1186.23	2620.01	8162.26	826.76	2211	8267.02	985.481	2099.63	9177.37	1958.94	2561.43	1048.64	2295.02	3186.38	10970.7	4293.53	130.977	1392.68	3650.55	193.054	2202.05	3794.89	6148.69	2045.71	4119.86	255.538	1514.81	4771.69	3638	6679.2
117.117	6316.68	3209.24	6316.68	868.961	2620.86	6804.66	2680.07	3585.77	1307.56	777.297	2661.88	8168.38	1074.09	2501.55	8236.78	809.623	2104.54	8351.55	912.501	2058.42	9465.17	1796.82	2544.99	1028.29	2046.71	3083.71	11304.7	3848.2	126.749	1397.02	3290.58	198.57	2493.35	3443.92	6523.36	2079.74	3683.81	250.514	1555.05	4324.2	3568.65	6853.06
117.123	5192.34	2596.78	5192.34	809.158	2139.73	5766.75	2036.74	2861.1	1115.81	709.187	2099.3	6484.25	881.993	2049.28	6455.07	750.877	1785.89	6605.18	793.744	1709.43	7532.38	1387.22	2001.96	907.71	1593	2398.5	8993.25	2836.77	113.48	1292.02	2425.69	161.093	2234.01	2569.92	5223.47	1743.05	2685.86	206.413	1304.8	3090.68	2829.71	5559.73
117.129	3681.57	1833.88	3681.57	654.4	1607.88	4227.73	1491.59	1968.83	852.108	570.959	1505.34	4528.1	684.098	1501.19	4391.99	598.929	1358.99	4554.54	629.709	1283.5	5169.45	1049.48	1451.01	712.54	1171.95	1771.91	6039.89	2014.91	84.6647	1000.54	1757.1	120.559	1687.24	1812.92	3531.72	1241.04	1896.76	164.651	1019.65	2211.39	2047.2	3931.41
117.136	2572	1399.52	2572	515.022	1221.57	2964.56	1161.18	1473.39	658.491	450.322	1152.62	3186.21	547.594	1128.53	3117.25	475.628	1065.32	3242.25	506.47	985.415	3559.59	837.05	1080.4	567.959	908.909	1321.35	4235.33	1560.19	68.4626	790.333	1339.4	96.0899	1236.72	1395.24	2474.96	924.161	1466.43	125.874	776.838	1699.66	1533.73	2757.11
117.142	1946.29	1096.15	1946.29	415.307	940.003	2223.82	946.884	1158.15	541.673	355.63	909.967	2402.67	435.248	899.754	2376.37	374.69	802.282	2460.83	391.023	785.479	2713.18	685.79	865.628	449.681	731.048	1057.7	3184.29	1257.32	57.9408	655.088	1077.49	82.1493	928.424	1123.71	1891.45	720.792	1183.57	103.404	633.783	1369.7	1221.72	2090.51
117.149	1455.44	830.843	1455.44	319.368	690.616	1621.06	695.137	888.612	411.266	272.119	665.27	1755.96	327.534	677.31	1763.68	288.418	600.128	1806.42	301.217	582.645	2020.11	509.184	655.021	362.738	539.276	776.044	2368.2	926.668	52.3084	538.169	765.071	65.34	694.12	815.026	1434.74	541.691	850.955	85.2604	479.355	956.992	893.831	1553.16
117.155	1072.09	616.538	1072.09	268.947	536.83	1218.16	537.275	653.81	333.522	228.475	494.166	1280.17	260.769	526.51	1266.65	240.202	476.911	1306.12	247.75	455.103	1452.58	409.742	502.542	292.528	417.706	597.97	1684.65	694.061	41.4249	440.736	584.035	52.018	533.264	599.126	1035.48	422.128	636.497	72.5356	395.81	707.541	676.2	1158.23
118.056	1061.11	443.132	1061.11	204.195	535.075	1265.26	4305.61	3705.38	4962.83	163.577	443.127	961.512	166.311	480.467	878.366	229.193	775.897	1001.46	189.229	666.546	1008.37	4285.08	3986.02	4825.03	621.95	1185.44	2118.19	4034.71	165.154	10010.5	425.154	37.1592	624.404	349.114	429.689	351.839	3301.65	498.125	11532.6	490.697	687.859	1760.65
118.069	1040.24	471.092	1040.24	234.228	510.615	1253.92	2246.9	2061.24	2707.21	190.323	369.274	866.817	215.384	457.484	924.112	234.259	706.804	932.401	216.961	560.304	893.646	2148.97	2202.98	2697.42	455.403	829.728	1750.53	2180.85	111.224	5557.86	336.558	32.7487	506.945	328.989	356.763	338.022	1700.98	295.194	6238.17	476.072	701.026	1829.5
118.075	1338.91	576.969	1338.91	267.903	637.152	1766.69	1777.78	1578.15	2021.53	226.65	412.325	1078.79	293.903	526.88	1167.31	260.455	922.659	1166.05	254.909	624.524	994.353	1621.87	1586.64	1850.65	488.688	856.263	1902.5	1642.34	83.2173	3760.12	353.934	39.5689	480.935	372.801	391.489	460.769	1325.1	217.086	4054.64	585.506	933.404	2627.57
118.082	1852.65	681.689	1852.65	292.474	851.627	2395.08	1601.9	1411.19	1723.98	250.617	470.665	1407.15	391.112	703.789	1549.24	285.845	1224.98	1346.92	310.288	747.519	1186.95	1545.76	1266.3	1493.93	553.724	934.372	2206.81	1335.21	69.3413	2839.84	408.481	47.554	565.15	429.602	473.938	600.928	1120.61	193.641	3115.63	694.622	1188.03	3593.09
118.088	2357.91	702.764	2357.91	317.391	1207.42	2840.17	1446.61	1331.82	1623.94	273.666	547.626	1647.77	633.117	1038.93	1822.25	315.717	1600.36	1610.45	405.861	864.93	1364.92	1952.42	1105.52	1307.34	678.448	1093.59	2466.52	1247.4	70.9962	2302.96	499.236	46.0129	701.669	447.534	523.556	730.806	1027.32	192.472	2599.12	717.539	1284.72	4175.75
118.095	2885.26	674.073	2885.26	330.225	1772.53	3010.57	1297.71	1148.19	1391.36	314.057	605.567	1827.17	1015.84	1755.7	2006.63	352.907	2176.5	1775.86	553.407	1054.22	1441.14	2891.6	847.02	1133.72	891.208	1290.66	2591.63	1300.8	74.7504	1685.41	668.807	67.0021	927.778	467.174	521.414	919.441	980.207	212.767	1923.37	674.444	1160.81	3730.42
118.101	3603.77	680.781	3603.77	375.23	2450.71	3352.73	1359.97	1167.3	1379.68	353.416	711.335	2169.17	1410.31	2601.91	2298.77	433.562	2825.55	2126.9	717.245	1306.06	1658.81	4042.2	774.383	1089.66	1151.13	1603.93	2896.38	1546.93	88.3818	1339.98	924.538	85.5728	1260.13	549.136	575.962	1130.84	1102.72	251.868	1470.33	724.833	1110.67	3284.18
118.107	4168.06	700.276	4168.06	380.153	2826.76	3565.62	1423.61	1279.64	1425.03	357.81	796.971	2535.86	1472.11	3082.3	2661.08	426.125	3217.08	2401.3	751.837	1467.21	1933.93	4464.01	804.931	1170.05	1239.07	1744.93	3187.62	1698.43	90.8142	1246.38	1044.87	99.8493	1591.55	633.792	731.787	1289.58	1217.31	273.258	1363.18	778.394	1165.47	3022.84
118.114	3835.08	680.134	3835.08	338.705	2489.69	3307.95	1266.11	1232.81	1340.24	297.213	729.309	2376.49	1170.25	2626.73	2611.26	362.417	2781.87	2379.95	618.056	1291.78	1947.54	3718.04	792.867	1108.24	1020.33	1577.47	3095.55	1487.87	89.5096	1176.23	910.192	85.6662	1548.32	601.708	819.248	1240.87	1095.7	252.829	1286.98	744.683	1021.8	2739.28
118.12	2856.31	541.892	2856.31	250.443	1737.1	2501.87	968.282	962.077	1029.46	235.851	564.321	1843.3	800.516	1780.99	1941.77	268.164	1889.46	1830.56	432.831	922.206	1588.07	2480.19	670.424	864.157	732.526	1159.82	2421.08	1111.07	72.8323	990.443	681.137	67.1476	1238.64	482.869	757.367	904.576	851.033	195.02	1137.58	603.345	818.182	2146.56
118.127	1907.79	399.111	1907.79	198.736	1166.91	1743.97	722.698	720.716	745.99	190.145	408.807	1322.47	560.013	1196.46	1388.21	212.843	1273	1333.01	324.251	640.382	1156.49	1641.95	522.688	608.161	521.403	816.809	1717.02	802.549	53.811	778.926	488.725	55.8984	861.318	342.568	555.206	654.017	646.282	144.637	846.724	440.943	589.768	1546.62
118.133	1351.26	301.694	1351.26	166.929	865.993	1264.42	583.424	581.259	589.565	154.017	324.75	979.691	441.652	893.99	997.458	176.474	975.568	932.162	262.86	501.541	838.255	1267.19	434.556	501.849	430.137	610.545	1227.04	646.11	44.8456	648.631	384.891	48.5878	607.595	274.157	406.191	465.218	525.472	118.281	687.906	337.833	466.464	1102.8
118.139	1125.76	273.413	1125.76	162.209	759.927	1087.77	537.375	527.17	543.073	144.554	284.251	824.398	382.268	747.826	849.919	165.546	836.003	817.234	233.951	441.795	708.383	1098.71	413.882	468.327	382.868	540.638	1029.24	570.63	45.2452	610.877	327.727	36.656	508.108	242.873	336.248	405.948	487.788	114.001	640.371	299.909	392.086	945.898
119.077	1044.39	541.627	1044.39	304.634	400.252	896.021	348.395	319.919	408.734	159.818	294.837	774.929	188.557	430.209	830.389	242.057	577.938	1206.54	189.732	423.86	870.058	317.726	305.794	338.78	351.463	613.031	1873.26	369.882	28.9679	498	319.258	39.007	448.789	287.261	309.23	326.345	284.964	46.9159	509.758	337.672	669.805	1483.16
119.083	1044.52	497.136	1044.52	282.052	405.264	961.478	346.667	324.01	387.251	176.674	282.216	764.895	203.668	446.724	900.02	253.033	557.368	1099.91	202.059	420.855	883.016	317.32	305.5	320.006	332.045	556.093	1697.75	351.989	26.1214	427.648	305.181	44.151	415.475	285.316	320.975	279.945	296.981	45.3436	501.491	321.085	622.462	1495.13
119.089	1086.64	538.264	1086.64	340.598	483.56	1046.15	450.293	399.712	447.164	255.083	337.993	900.118	287.037	627.638	997.661	362.872	585.352	1082.57	266.44	474.563	1007.74	393.982	344.858	363.375	352.782	578.189	1619.32	399.142	57.225	442.511	391.046	112.924	460.586	374.601	363.56	415.403	365.846	70.8031	570.346	416.452	613.143	1506.65
119.096	1289.1	700.706	1289.1	481.996	677.183	1187.64	631.08	509.063	575.366	371.814	433.202	1158.42	459.914	1034.17	1366.34	569.003	770.856	1219.23	397.782	625.064	1406.8	558.664	430.51	506.189	452.512	756.701	1742.54	581.496	128.949	545.066	609.999	212.227	675.721	560.635	462.111	626.082	523.783	113.644	756.489	617.84	767.255	1572.78
119.102	1447.34	860.868	1447.34	548.503	816.536	1262.17	753.057	615.041	695.139	447.667	522.616	1394.13	553.243	1366.72	1627.86	706.737	908.233	1320.56	469.026	743.336	1802.47	691.706	495.063	601.531	515.552	936.508	1890.87	724.615	178.043	634.308	795.229	293.244	910.591	674.133	564.142	869.464	622.707	158.358	933.272	725.973	873.757	1681.28
119.109	1571.72	830.7	1571.72	537.586	848.755	1314.37	751.999	651.438	724.408	456.753	550.345	1496.54	567.574	1432.46	1788.08	696.097	947.493	1344.32	464.111	748.955	1988.2	722.106	550.185	613.9	507.325	968.27	1959.14	721.713	204.017	680.191	765.507	328.612	1056.11	663.922	658.013	909.591	619.585	171.326	1021.41	694.3	881.493	1718.54
119.115	1412.83	720.854	1412.83	475.093	774.388	1277.61	647.701	655.118	677.78	395.708	513.449	1425.63	506.025	1182.04	1741.12	574.263	795.58	1300.03	412.315	639.285	1822.41	621.926	513.99	552.41	421.203	779.599	1901.02	617.166	154.455	604.767	617.567	254.302	961.858	579.544	681.904	862.268	537.088	149.485	877.197	590.557	717.733	1458.22
119.122	1296.36	634.98	1296.36	473.592	683.391	1277.24	598.422	710.158	563.273	389.056	506.897	1400.21	470.561	932.316	1735.34	545.424	708.752	1333.83	387.692	567.056	1693.52	526.472	529.49	475.184	397.115	669.195	1932.93	571.871	122.386	504.783	552.475	182.86	876.863	556.557	746.308	729.327	501.166	121.186	725.964	549.784	636.966	1292.24
119.128	1143.07	559.379	1143.07	432.526	586.807	1190.26	502.202	676.222	472.563	352.456	475.617	1293.9	397.344	735.703	1609.28	468.226	614.275	1268.95	347.876	476.382	1551.89	429.276	504.11	397.969	336.901	588.66	1843.99	508.571	92.789	411.212	476.077	141.498	746.862	484.178	759.861	642.689	422.212	101.082	586.625	475.418	546.122	1095.7
120.082	1163.58	293.185	1163.58	171.747	684.968	843.93	571.045	388.611	494.7	185.837	348.404	917.803	242.813	641.022	1133.85	231.453	531.528	802.823	245.572	651.894	660.963	732.297	300.687	436.79	625.065	700.432	1018.14	553.946	35.8023	568.966	333.478	33.7382	521.668	226.5	166.242	373.716	369.317	71.8157	591.531	225.403	308.957	848.259
120.088	1379.26	328.676	1379.26	182.207	762.548	1026.05	602.94	410.755	554.942	203.114	443.862	1144.05	285.77	739.598	1285.44	245.804	668.012	920.947	263.691	697.345	807.042	740.45	299.74	491.439	651.182	835.013	1188.64	579.958	39.4355	610.726	398.341	44.3446	759.266	254.334	192.436	432.185	376.307	76.9319	627.719	270.806	365.113	997.75
120.095	1410.61	410.504	1410.61	213.251	757.81	1043.7	547.031	391.369	570.786	216.438	488.98	1244.38	294.742	748.119	1366.6	309.125	739.146	966.234	262.423	658.069	926.776	679.9	293.034	478.208	593.96	863.474	1207.03	519.536	51.5066	609.415	479.118	64.654	929.68	277.647	224.959	516.753	359.66	82.5952	622.222	323.429	430.06	1100.66
120.101	1439.26	492.925	1439.26	253.672	756.335	1028.01	527.725	377.361	583.97	249.51	544.747	1231.79	311.686	761.662	1299.16	358.022	805.915	1058.48	280.213	664.348	1016.38	586.884	268.088	496.756	540.874	865.002	1272.82	497.421	58.1787	594.409	545.3	98.2344	1136.22	357.6	275.507	661.164	361.04	94.852	647.678	379.35	510.157	1194.96
120.108	1314.31	615.082	1314.31	266.072	715.604	994.15	554.904	360.659	612.19	266.326	551.013	1201.92	286.536	741.695	1271.87	391.802	815.669	1006.77	290.57	662.994	1070.97	538.269	260.004	535.329	487.985	834.41	1297.05	495.328	64.781	620.148	565.13	103.26	1320.23	394.97	305.136	746.819	378.411	106.55	701.206	425.833	599.857	1263.19
120.114	1194.95	614.6	1194.95	255.207	657.461	904.976	531.793	331.032	654.513	262.086	516.12	1126.11	276.508	696.973	1163.48	346.334	727.829	917.676	257.554	615.994	1064.75	475.173	254.353	541.748	411.72	749.699	1229.21	446.026	58.828	633.986	508.203	96.2994	1293.5	393.423	322.846	738.971	359.904	94.2097	710.16	393.757	621.966	1187.85
121.079	1002.29	756.446	1002.29	631.556	824.593	1627.4	711.87	661.265	632.932	424.303	529.812	1239.77	429.823	698.987	1556.37	522.134	745.402	1187.64	489.2	659.877	1434.28	532.359	527.599	518.935	430.71	624.768	1789.84	651.452	47.2346	547.428	576.026	78.0751	705.274	582.69	593.022	782.581	560.844	107.517	646.706	559.86	694.887	1343.38
121.085	1300.93	871.379	1300.93	649.045	961.997	2039.45	803.589	815.694	797.537	455.047	628.299	1531.73	466.409	834.916	1926.75	574.137	895.4	1534.01	532.909	767.317	1827.68	621.416	664.627	672.738	465.854	728.94	2202.84	746.292	58.8631	717.29	630.986	93.5415	984.619	635.025	786.8	1052.7	618.198	125.055	845.484	606.119	838.539	1707.14
121.091	1336.54	831.392	1336.54	559.484	910.368	1999.15	753.049	793.643	798.74	400.618	607.851	1510.95	415.029	807.767	2013.06	520.176	847.683	1488.73	468.904	738.612	1804.91	611.27	668.778	654.463	443.088	708.879	2227.22	687.672	53.63	740.602	585.394	88.4586	998.49	560.834	809.271	1034.67	581.916	111.166	878.607	551.855	766.754	1766.35
121.098	1270.47	795.258	1270.47	550.119	829.08	1721.1	719.968	706.711	722.336	414.685	550.075	1349.71	407.624	745.393	1772.37	542.713	814.541	1355.75	450.196	688.978	1615.01	587.915	595.483	625.86	428.175	678.18	2041.98	668.931	52.7144	684.282	595.952	91.318	922.827	569.789	689.324	944.583	576.367	117.446	835.797	544.883	746.496	1558.97
121.104	1342.89	1202.48	1342.89	776.827	1034.45	1671.97	1007.24	702.788	894.55	645.913	716.469	1583.7	502.391	967.908	1933.88	809.268	981.507	1446.81	597.665	934.449	1798.47	702.114	583.619	765.002	543.455	829.741	2216.78	914.735	73.5963	833.656	950.581	131.733	1122.79	871.77	708.61	1188.58	778.797	147.012	1001.23	811.119	1052.58	1875.86
121.111	1839.59	2172.79	1839.59	1203.27	1624.96	2091.37	1668.72	877.667	1480.34	1105.91	1161.17	2398.03	704.135	1614.95	2561.3	1351.67	1495.74	1897.5	914.348	1525.65	2613.76	977.354	688.423	1268.86	760.496	1291.81	2999.19	1458.67	122.841	1389.41	1608.11	252.152	1949.57	1517.14	957.945	1912.29	1212.67	251.303	1643.26	1320.75	1845.82	2896.15
121.117	2299.51	2978.86	2299.51	1394.92	2055.54	2472.89	2103.35	945.482	2095.65	1319	1472.99	3095.87	752.37	2127.57	3210.58	1589.34	1882.4	2243.77	1034.51	1996.75	3333.37	1139.1	760.815	1803.17	871.125	1599.89	3782.85	1778.42	162.709	1926.33	2001.89	367.345	2916.91	1886.26	1208	2670.34	1472.71	301.205	2325.09	1649.13	2479.02	3865.9
121.124	2396.28	3023.94	2396.28	1255.16	2090.37	2460.47	2058.05	926.961	2247.4	1218.02	1427.58	3244.59	697.376	2117.94	3281.24	1444.63	1885.54	2275.39	927.573	2034.34	3495.17	1077.69	726.436	1963.33	799.005	1586.06	3919.12	1639.55	164.101	2141.93	1895.33	343.555	3467.91	1813.26	1280.3	2899.23	1412.78	319.441	2588.41	1548.73	2547.55	4078.28
121.13	1895.45	2338.93	1895.45	911.589	1584.77	1923.99	1497.98	715.971	1822.95	853.088	1089.72	2558.39	500.298	1560.34	2617	1012.91	1419.41	1827.34	670.351	1540.9	2822.02	801.255	578.234	1533.6	590.77	1205.88	3140.61	1200.84	118.445	1670.32	1356.46	256.223	2952.31	1296.07	1050	2344.59	1010.25	241.116	2085.3	1083.24	1912.53	3278.69
121.137	1250.75	1450.93	1250.75	600.81	1009.28	1271.34	941.506	487.675	1156.63	559.237	705.312	1668.19	336.464	1009.47	1686.05	671.205	900.908	1211.31	441.09	963.199	1814.65	509.88	385.964	983.177	381.921	781.453	2040.57	777.536	84.8448	1105.07	870.372	167.606	1930.18	827.241	699.652	1510.53	648.513	161.207	1329.76	697.975	1227.84	2125.4
122.079	1127.85	455.159	1127.85	249.014	401.911	719.294	378.67	359.864	453.669	194.248	362.2	571.513	198.276	408.709	792.9	272.991	443.25	810.381	226.026	445.767	710.366	581.629	399.5	565.531	435.365	474.49	897.217	330.097	44.2352	541.658	306.816	51.0641	412.653	262.432	256.384	432.266	388.766	81.7029	693.77	272.59	466.94	1054.94
122.086	1182.42	519.116	1182.42	273.353	465.955	807.658	420.558	405.122	555.048	220.728	415.693	677.522	216.624	459.258	931.288	296.499	495.354	959.034	233.676	491.704	814.557	605.374	423.728	665.136	416.029	506.322	1043.99	354.357	40.4507	648.509	362.553	59.0382	541.645	300.24	326.697	522.927	400.364	76.7283	788.226	301.925	550.847	1130.74
122.092	1077.86	495.435	1077.86	249.281	467.996	771.471	393.377	379.46	540.395	213.367	370.625	664.374	206.956	425.73	887.456	286.132	454.595	846.15	214.287	456.985	823.381	516.692	365.207	609.651	347.442	461.879	974.595	361.741	45.5138	595.604	341.236	58.533	608.936	298.552	312.353	539.153	351.211	74.7414	727.893	288.526	505.792	1056.37
123.051	1964.48	1124.53	1964.48	770.216	881.695	2210.62	322.115	246.144	265.096	567.851	551.794	2453.71	565.203	805.498	2166.51	409.458	1054.2	1095.37	700.984	833.738	1983.74	770.677	645.593	723.788	771.534	1085.11	3909.35	736.581	30.7339	485.178	813.749	49.869	759.277	875.021	521.312	1050.83	900.367	87.049	982.619	811.41	1324.39	2730.43
123.058	3653.43	2035.35	3653.43	1252.93	1506.63	4159.83	602.372	503.137	548.664	885.853	1023.42	4713.13	898.647	1387.79	4024.03	641.876	1865.1	2057.85	1115.76	1500.51	3815.55	1332.17	1253.49	1456.59	1261.16	1932.68	7157.61	1209.56	46.8471	1001.33	1338.93	83.6942	1620.05	1425.6	1097.75	2080.02	1471.92	157.089	1956.45	1296.84	2277.16	5255.74
123.065	4999.39	2514.87	4999.39	1325.24	1981.43	5535.41	863.527	788.974	838.409	958.695	1351.66	6292.84	987.018	1800.86	5508.65	739.047	2412.75	2978.78	1216.1	1956.02	5094.32	1631.35	1586.27	1941.92	1423.18	2467.39	9236.5	1426.36	72.4871	1379.43	1565.34	102.492	2355.43	1606.37	1471.35	2756.66	1719.41	208.961	2724.98	1430.4	2825.63	7080.38
123.071	5253.53	2296.47	5253.53	1137.36	1919.28	5427.12	978.71	900.328	1045.71	832.548	1342.34	6265.02	887.823	1757.39	5481.36	683.64	2346.32	3229.33	1009.7	1975	5000.04	1611.08	1575.67	1907.58	1317.05	2478.26	8800.65	1295.54	65.6998	1506.65	1411.33	107.844	2579.8	1379.97	1491.69	2656.6	1529.48	210.115	2809.99	1247.68	2669.61	7157.62
123.078	4418.7	1772.16	4418.7	894.64	1648.51	4390.17	950.314	874.052	1101.5	695.552	1164.72	5072.76	737.17	1517.83	4554.69	629.603	1974.89	2845.47	822.593	1719.54	3994.02	1386.35	1267.38	1568.96	1083.82	2058.08	6791.01	1072.18	54.7008	1316.68	1140.17	95.7984	2255.97	1089.18	1202.35	2095.28	1267.44	186.994	2291.04	1049.42	2108.34	5900.86
123.084	3572.1	1557.76	3572.1	868.587	1413.36	3419.12	924.889	800.266	1053.06	686.055	1001.44	3928.28	663.581	1306.84	3510.97	699.81	1673.65	2332.71	755.788	1470.28	3152.67	1207.19	1035.25	1414.12	950.287	1681.45	5030.05	983.757	55.7013	1206.63	1066.93	102.583	1901.96	993.596	1021.79	1753.79	1111.18	192.725	1921.4	952.251	1741.47	4544.92
123.091	2966.67	1673.08	2966.67	969.5	1487.04	3018.58	1101.82	848.188	1295.5	821.918	1103.93	3380.46	696.799	1388.25	3176.28	859.448	1670.54	2140.54	795.555	1476.4	2875.6	1284.03	1028.36	1512.93	1009.18	1558.76	4343.3	1090.77	74.8299	1345.52	1175.87	125.46	1931.87	1094.52	1002.53	1895.76	1204.71	200.536	1960.54	1022.43	1705.36	3898.03
123.097	2985.34	1835.74	2985.34	996.071	1656.82	3077.92	1280.01	983.763	1637.12	874.936	1272.7	3286.22	749.746	1532.74	3232.72	1014.04	1786.68	2311.4	837.186	1640.06	2997.19	1619.78	1229.31	1788.21	1241.32	1673.59	4273.58	1172.3	89.672	1662.81	1306.38	158.314	2258.75	1169.41	1115.9	2079.05	1315.18	227.265	2187.4	1058.8	1796.04	3886.49
123.104	3134.13	1726.84	3134.13	874.895	1623.23	3213.47	1297.14	1112.85	1809.56	758.009	1305.68	3053.14	704.866	1539.67	3283.8	1008.87	1863.02	2474.35	782.993	1660.93	2977.57	1905.33	1476.54	2115.38	1417.65	1700.84	4190.53	1141.79	97.1846	1924.82	1257.22	166.137	2370.95	1022.75	1101.15	1963.65	1336.65	245.556	2318.12	952.723	1667.03	3899.76
123.11	3168.29	1474.43	3168.29	726.23	1445.28	3176.74	1154.7	1125.61	1751.55	632.164	1179.91	2622.05	641.979	1409.15	3118.02	888.774	1742.98	2526.88	697.823	1538.63	2705.62	1937.76	1514.55	2163.01	1424.39	1599.82	3817.19	1004.56	98.2754	2009.97	1115.31	150.865	2150.88	849.244	987.945	1646.33	1238.9	244.972	2201.15	814.018	1458.98	3643.08
123.117	2881.02	1305.63	2881.02	742.939	1350.87	2839.6	1082.74	1066	1621.4	633.481	1063.52	2320.36	642.295	1303.64	2777.87	865.888	1614.29	2202.66	697.741	1383.04	2434.46	1780.7	1459.22	1968.33	1252.98	1458.29	3344.1	981.319	104.756	1789.35	1069.1	142.111	1778.35	841.071	878.03	1433.98	1214	228.795	1969.05	804.2	1298.37	3282.88
123.123	2425.67	1329.75	2425.67	839.361	1313.98	2463.19	1126.23	970.084	1425.57	711.913	1025.95	2189.19	697.872	1290.35	2454.24	955.573	1494.2	1974.34	755.261	1313.32	2344.32	1508.16	1230.52	1687.24	1074.64	1357.35	2949.18	1012.08	108.734	1588.59	1113.72	175.315	1608.35	936.256	834.19	1401.12	1249.93	230.448	1768.35	878.299	1305.35	2846.06
123.13	2159.28	1462.19	2159.28	909.513	1383.36	2238.05	1207.75	986.292	1489.39	808.612	1058.37	2216.91	753.038	1387.71	2393.82	1019.16	1486.78	1844.28	819.159	1310.19	2421.28	1346.43	1075.99	1568.46	954.342	1350.57	2775.91	1097.87	124.832	1477.24	1202.78	200.379	1697.51	1063.39	903.371	1559.76	1313.98	246.809	1676.15	956.624	1410.78	2646.55
123.136	2000.58	1467.29	2000.58	860.718	1418.47	2094.19	1158.17	968.394	1473.01	774.384	1007.04	2169.05	719.984	1383.18	2295.18	944.499	1443.94	1771.82	788.605	1260.76	2425.73	1201.36	965.007	1510.96	873.409	1285	2653.97	1078.96	122.73	1425.67	1162.54	218.549	1796.65	1022.68	953.041	1660.29	1258.67	261.606	1647.56	943.553	1410.3	2476.83
123.143	1607.91	1150.39	1607.91	645.827	1089.03	1646.58	885.479	776.241	1214.95	549.331	796.173	1763.85	548.146	1079.7	1894.62	704.047	1153.07	1396.35	588.087	993.198	2004.51	929.627	785.031	1190.38	650.179	992.358	2153.97	815.751	115.175	1152.7	880.375	180.851	1551.07	790.075	801.168	1405.33	969.451	210.737	1355.59	717.309	1103.29	2021.76
123.15	1269.6	883.32	1269.6	504.363	810.367	1294.66	675.323	584.059	899.67	436.338	595.37	1362.56	421.642	818.854	1445.23	545.615	879.672	1100.16	447.959	766.818	1549.32	703.998	628.544	917.145	514.552	784.62	1653.65	619.324	84.0515	889.779	672.271	135.089	1181.29	594.627	613.838	1037.31	723.851	160.632	1068.07	540.762	863.696	1564.49
124.047	1532.2	649.246	1532.2	366.853	927.491	2000.47	1690.27	1130.3	1493.19	283.888	538.984	1508.25	397.41	663.5	1261.04	346.338	939.419	1183.23	347.92	772.039	1070.25	1470	817.989	1039.53	682.143	1085.42	2079.72	952.759	55.0081	1216.83	634.748	48.5701	650.215	439.052	289.897	456.046	609.754	91.9191	950.869	530.723	803.582	2516.58
124.054	2698.34	1040.37	2698.34	553.789	1469.23	3504.63	2556.54	1905.02	2581.68	416.187	865.514	2676.14	567.098	1030.33	2225.1	510.016	1516.01	2073.25	523.65	1255	1910.13	2189.93	1387.8	1889.62	995.644	1735.09	3696.08	1410.88	76.2283	2181.78	975.882	64.8449	1277.15	697.899	545.646	748.684	928.836	139.606	1706.27	800.332	1293.09	4299.84
124.06	3305.9	1192.09	3305.9	547.123	1633.26	4074.08	2582.97	2101.66	3041.14	422.139	967.915	3202.79	575.948	1168.39	2661.21	485.414	1713.17	2491.41	523.153	1399.67	2367.92	2233.39	1600.25	2267.47	988.022	1967.3	4395.9	1443.11	85.9617	2505.3	1003.36	78.6405	1710.1	727.282	700.973	1023.64	958.141	164.393	2053.82	806.695	1481.87	5174.01
124.067	2910.38	1034.15	2910.38	441.05	1374.92	3582.09	2009.22	1729.65	2619.88	337.055	821.081	2844.52	469.165	1012.24	2531.53	391.551	1398.69	2179.89	425.875	1179.54	2169.77	1741.26	1361.04	1932.05	780.009	1627.11	3935.45	1113.31	74.8477	2159.49	762.271	71.0217	1632.05	599.766	658.346	928.686	776.969	142.172	1879.94	639.391	1320.15	4570.52
124.073	2282.26	772.76	2282.26	350.167	981.801	2568.61	1376.9	1201.43	1822.1	272.696	607.217	2169.67	348.875	769.607	1896.7	311.408	1035.81	1618.11	325.844	901.744	1644.86	1296.98	1000.76	1361.52	666.817	1192.69	2942.09	794.44	55.399	1556.05	581.905	53.1021	1227.61	445.248	501.588	777.95	598.386	108.824	1401.92	480.776	982.331	3381.68
124.08	2096.23	706.538	2096.23	332.951	879.432	2064.54	1161.82	1007.34	1404.34	265.779	586.057	1928.28	344.179	730.567	1655.79	320.631	937.636	1386.71	348.388	863.563	1398.46	1227.9	864.83	1150.59	833.666	1074.56	2363.14	681.493	48.8912	1246.42	529.568	50.107	995.504	398.214	415.919	633.451	612.578	102.923	1159.25	450.562	809.709	2734.11
124.087	2579.43	829.738	2579.43	393.94	1061.38	2137.42	1257.25	1118.31	1486.44	351.635	731.129	2209.71	450.258	908.1	1871.7	420.334	1106.87	1648	432.129	1065.2	1613.62	1502.04	1042.13	1277.08	1198.53	1227.99	2375.65	760.703	68.6701	1226.94	609.107	72.9783	1035.23	462.348	454.986	752.2	788.116	143.475	1268.98	526.822	932.935	2945.35
124.093	3067.22	941.837	3067.22	424.674	1171.21	2260.95	1266.72	1205.46	1621.68	396.521	807.49	2457.95	488.736	1027.97	2152.5	486.855	1227.3	1869.54	468.864	1179.52	1816.59	1581.24	1197.53	1365.32	1324.33	1296.37	2492.27	774.449	74.7666	1330.58	653.855	87.1307	1165.19	496.39	506.626	856.196	858.302	172.862	1396.84	554.472	1021.96	3116.67
124.1	3028.58	894.466	3028.58	443.588	1083.74	2163.18	1128.64	1105.47	1523.72	383.221	824.226	2352.29	458.565	1020.21	2130.81	477.652	1180.34	1785.24	438.562	1146.54	1764.56	1406.04	1149.8	1326.28	1172.2	1221.32	2385.89	727.843	73.15	1288.25	605.443	81.7327	1190.91	481.084	542.227	920.396	804.718	175.464	1388.93	526.237	972.41	3014.91
124.106	2454.72	811.887	2454.72	477.503	977.236	1839.05	893.939	957.658	1233.85	350.852	743.34	1959.12	426.072	872.452	1848.73	458.815	1036.75	1604.94	412.377	974.622	1576.86	1128.08	958.571	1108.61	934.041	1029.95	2108.12	606.735	64.0141	1056.55	540.551	76.5887	1052.76	445.991	516.172	812.002	673.702	145.235	1138.58	493.143	851.775	2443.43
124.113	2309.11	879.76	2309.11	710.881	988.985	1880.74	869.278	972.856	1073.56	358.176	751.738	1732.97	458.985	886.197	1909.66	514.51	1095.86	1947.51	465.941	989.059	1727.87	1111.17	930.214	1003.03	890.02	1012.43	2170.11	598.811	68.4387	923.432	595.134	87.9601	937.002	469.49	567.637	730.869	679.871	148.327	1004.04	538.348	961.843	2478.27
124.119	2479.01	1058.21	2479.01	1076.59	1016.43	2097.74	873.836	970.139	1047.63	374.969	746.853	1675.35	493.7	914.415	2054.27	588.623	1189.92	2524.7	498.601	1079.43	2051.14	1124.07	934.322	962.138	936.662	1022.21	2347.81	581.698	66.9833	876.652	693.382	102.487	862.975	509.602	638.383	675.828	698.532	147.159	938.778	626.067	1207.48	3041.08
124.126	2854.6	1308.2	2854.6	1380.83	1097.7	2374.63	879.509	975.417	1067.31	379.219	712.304	1709.36	478.04	966.201	2253.63	635.163	1303.68	3214.68	534.25	1217.76	2544.71	1144.6	936.146	980.262	934.908	1092.98	2599.76	552.725	67.1066	829.075	749.084	119.281	827.281	534.492	719.192	683.444	727.507	169.505	934.892	707.065	1496.12	3963.08
124.133	2989.11	1317.72	2989.11	1349.35	1049.67	2440.73	836.235	949.885	1108.02	385.861	703.455	1714.35	465.162	952.912	2289.77	625.667	1321.4	3341.22	525.845	1225.53	2735.77	1074.93	922.042	1046.74	867.09	1061.67	2673.9	518.513	68.5069	804.528	771.214	136.787	851.771	553.795	740.954	734.523	703.859	167.975	943.388	702.388	1576.67	4304.17
124.139	2419.57	1085.62	2419.57	974.586	835.055	1928.1	678.161	779.597	880.447	308.393	539.087	1347.83	356.527	767.61	1893.36	481.723	1022.46	2969.91	405.977	968.765	2311.86	822.867	721.019	817.563	631.397	838.444	2187.89	425.695	69.0291	662.986	590.313	120.362	730.322	440.066	629.257	618.55	562.481	136.059	793.104	547.034	1264.05	3549.68
124.146	1768.3	807.66	1768.3	711.945	663.127	1454.61	542.853	596.542	715.219	248.651	431.11	1052.75	295.521	604.137	1429.71	380.421	766.305	2107.69	309.08	731.89	1685.14	640.422	565.35	642.308	499.087	659.074	1652.97	356.965	58.7098	563.921	477.014	99.5695	622.377	351.686	492.042	540.01	443.341	107.911	630.787	406.795	955.484	2578.36
124.152	1253.05	595.081	1253.05	529.947	516.267	1061.4	423.785	456.463	533.945	185.613	328.281	800.823	224.877	461.14	1006.55	286.95	581.712	1398.39	236.045	548.215	1191.48	490.272	425.237	490.804	387.319	502.873	1185.3	279.559	41.7586	436.839	349.046	74.6603	481.041	262.105	369.357	383.424	346.006	89.146	495.285	312.669	661.824	1792.18
125.073	1245.1	812.143	1245.1	527.959	729.117	1392.23	873.082	664.081	896.266	409.925	589.986	1209.58	398.859	804.622	1396.12	556.877	887.143	1176.24	435.709	852.603	1343.16	800.203	587.361	819.282	582.314	884.303	1832.7	644.217	44.2895	815.478	572.232	66.1049	772.861	534.067	485.111	681.326	643.785	99.7182	931.484	536.357	812.187	1579.32
125.08	1732.54	948.169	1732.54	546.279	900.836	1931.98	1092.32	798.47	1122.6	415.409	793.369	1634.46	499.881	1091.33	2048.44	627.721	1222.71	1668.6	531.664	1148.84	1791.7	1166.28	801.686	1163.21	815.323	1239.12	2311.68	830.878	66.1887	1248.19	705.589	89.8757	1049.02	594.245	603.148	823.342	800.287	142.164	1368.56	609.296	983.596	2073.74
125.086	2216.27	940.561	2216.27	500.549	993.591	2369.5	1163.39	919.941	1309.18	377.81	905.392	1878.78	529.127	1200.6	2506.87	636.62	1464.26	1939.34	544.798	1323.31	2040.52	1381.4	949.765	1408.65	928.969	1524.41	2614.41	888.952	75.4394	1717.01	724.646	86.0126	1215.52	539.47	627.71	872.908	870.445	177.323	1700.2	542.05	953.914	2385.78
125.093	2188.27	841.876	2188.27	444.707	926.339	2405.56	1080.07	882.863	1300.3	347.974	856.101	1812.87	485.351	1134.5	2444.56	569.642	1430.46	1903.84	506.564	1258.48	1926.82	1343.85	938.927	1420.79	868.303	1443.33	2467.77	804.241	73.6181	1663.71	658.509	86.2952	1186.82	480.945	559.117	800.48	820.14	177.273	1722.53	511.045	801.983	2265.26
125.1	1997.99	748.951	1997.99	475.758	870.773	2122.77	931.708	805.473	1133.7	381.341	722.763	1660.49	468.589	1032.29	2151.07	561.673	1262.47	1618.57	477.841	1085.42	1735.21	1136.16	815.442	1245.27	747.77	1235.81	2162.89	732.4	61.716	1427.82	611.834	76.4357	1058.51	481.62	528.142	747.776	761.697	153.266	1500.78	508.748	737.42	1954.83
125.106	1690.31	746.725	1690.31	526.979	858.011	1810.22	864.813	747.125	998.543	411.506	690.28	1554.08	502.987	1002.03	1906.97	596.506	1110.04	1431.2	498.993	956.927	1677.54	1030.42	736.912	1012.59	681.08	1068.44	1952.08	710.607	68.828	1143.16	642.436	91.1723	976.534	526.113	548.492	764.744	752.556	152.287	1205.9	550.068	765.3	1736.8
125.113	1571.76	748.122	1571.76	539.699	909.266	1660.55	810.968	730.109	948.472	426.115	648.044	1509.27	492.303	980.594	1768.4	580.855	1015.63	1335.64	487.237	887.848	1607.92	1005.57	694.565	942.602	677.177	967.163	1889.97	667.837	76.6084	990.83	615.43	96.4045	924.799	545.301	565.318	800.289	747.539	157.13	1025.76	522.563	741.155	1580.5
125.119	1474.21	678.472	1474.21	465.882	832.623	1561.06	716.267	712.42	875.238	352.075	575.891	1370.89	428.922	886.672	1682.51	509.924	919.389	1319.58	417.621	803.536	1537.43	998.696	638.812	916.233	660.916	848.881	1746.44	577.52	73.1761	883.841	543.886	82.7379	865.353	452.402	530.638	752.783	702.094	150.469	913.636	458.268	653.549	1462.59
125.126	1411.54	571.807	1411.54	426.367	707.011	1388.39	602.066	613.658	795.673	308.366	478.743	1167.32	361.189	760.499	1457.44	432.219	788.886	1205.63	353.427	685.495	1317.69	921.89	568.454	827.83	636.244	727.849	1515.57	491.483	54.7858	776.214	449.968	82.2945	736.258	375.195	456.201	601.666	611.336	137.15	792.177	393.52	564.761	1387.9
125.133	1238.16	556.505	1238.16	457.185	655.931	1171.45	570.267	542.565	677.589	329.483	446.121	1032.09	359.657	702.153	1286.61	470.51	712.831	1068.68	354.482	614.474	1236.12	810.775	497.673	716.108	544.535	635.271	1286.96	472.995	57.0451	659.494	498.954	81.9945	645.876	394.513	402.876	545.497	603.189	126.052	651.611	413.957	553.948	1303.44
125.139	1212.63	712.354	1212.63	609.729	801.685	1182.39	694.773	600.779	733.031	506.281	539.209	1177.57	461.729	850.915	1351.29	661.483	834.928	1117.1	504.019	703.809	1418.31	800.301	504.286	686.081	541.74	725.498	1351.92	611.256	77.8439	669.831	692.53	116.263	732.963	558.393	481.04	679.963	772.89	144.348	668.983	542.09	682.396	1344
125.146	1169.64	832.599	1169.64	672.088	952.615	1259.38	805	669.738	804.606	594.418	632.006	1404.69	524.529	1011.11	1455.75	759.918	962.365	1133.97	572.382	768.837	1685.63	789.688	511.767	733.58	522.501	792.014	1496.04	709.995	93.614	724.514	846.245	140.093	869.286	673.801	580.911	893.497	896.306	164.036	772.405	638.084	787.394	1407.66
125.152	1160.85	868.52	1160.85	623.676	964.632	1257.71	774.33	672.062	819.147	582.507	637.439	1445.89	493.996	1009.97	1519.98	723.873	943.463	1051.02	524.604	739.86	1776.18	720.893	489.779	668.233	472.296	784.965	1487.33	691.856	83.1911	729.815	786.519	142.886	1012.94	661.426	636.834	941.358	865.75	161.064	824.505	616.705	761.513	1430.73
126.057	1460.92	736.905	1460.92	380.158	625.624	1792.61	1145.76	937.01	1100.07	298.992	658.673	1062.09	391.004	711.919	1186.89	435.594	1090.73	1354.74	426.938	1230.97	1224.71	1311.5	901.252	1091.79	1085.33	1219.66	2540.55	444.924	52.6248	1044.54	509.198	53.5585	361.133	420.432	416.399	321.658	764.826	80.2617	1107.42	598.217	863.804	1958.74
126.064	3006.03	1312.55	3006.03	624.715	1116.15	3350.69	1865.72	1852.37	2068.08	529.16	1302.81	1905.06	683.757	1229.4	2263.53	752.247	1802.55	2583.67	718.981	2258.24	2179.05	2323.1	1728.51	1993.46	1923.05	2235.02	4238.88	801.293	105.579	2150.22	890.794	77.6871	676.97	738.582	797.426	614.866	1371.47	151.285	2169.44	1038.46	1447.18	3665.06
126.071	4382.31	1749.91	4382.31	751.067	1514.78	4684.55	2401.97	2573.98	2935.52	606.103	1666.66	2626.96	846.472	1646.81	3230.01	912.703	2402.92	3590.46	880.993	3031.47	3023.97	2980.02	2408.38	2890.73	2353.49	2942.61	5812.5	1021.91	144.02	3182.05	1101.81	106.918	1033.63	908.616	1152.53	873.75	1763.1	204.89	3094.83	1242.88	1889.16	5092.58
126.077	4756.85	1764.07	4756.85	667.481	1570.77	4921.89	2274.6	2666.66	3127.78	563.991	1657.26	2770.08	757.038	1642.67	3523.43	824.124	2378.72	3850.97	792.189	3035.97	3260.91	2793.53	2554.73	3204.94	2157.67	2977.9	6091.12	962.931	137.049	3580.15	1030.64	109.415	1211.16	869.423	1288.2	958.806	1638.93	204.323	3354.17	1193.6	1899.92	5439.39
126.084	3926.27	1423.33	3926.27	526.178	1181.57	3945.55	1738.28	2108.77	2557.2	434.29	1311.13	2271.57	590.692	1299.28	2903.53	637.582	1993.8	3211.11	610.52	2373.59	2698.4	2106.97	2067.09	2619.49	1636.56	2299.58	4853.61	768.657	121.203	2907.47	793.289	87.9632	1096.07	661.005	1102.99	800.18	1264.58	166.586	2765.04	875.273	1521.39	4448.39
126.09	2762.13	986.186	2762.13	407.213	853.77	2735.61	1232.61	1464.85	1820.97	335.213	932.03	1599.2	454.714	980.841	2129.5	521.375	1817.19	2347.74	455.216	1673.37	1895.9	1556.78	1426.87	1826.28	1179.51	1641.07	3345.35	567.543	93.7525	2009.13	571.54	65.4632	821.733	487.727	763.233	630.493	900.198	129.356	1929.8	643.86	1053.21	3078.04
126.097	2177.16	795.31	2177.16	377.401	758.56	2163.03	1124.65	1182.53	1465.93	306.295	721.64	1268.32	420.72	946.928	1791.13	530.872	2428.68	1990.27	430.946	1374.67	1516.01	1467.3	1126.21	1477.91	1029.15	1394.77	2528.22	520.373	85.2821	1517.11	507.66	65.8618	655.396	411.523	574.598	505.009	814.409	116.721	1449.39	559.698	838.416	2324.03
126.104	1963.7	740.562	1963.7	383.125	783.526	2053.31	1139.64	1128.35	1346.87	322.473	672.323	1182.56	429.444	1017.81	1853.19	564.308	3322.08	2096.16	438.58	1293.86	1426.93	1531.38	1063.19	1359.2	978.675	1364.7	2297.84	526.374	74.5855	1425.47	497.293	62.5814	586.594	404.979	526.79	485.864	782.274	119.314	1265.04	555.362	776.589	2033.94
126.11	1847.47	703.166	1847.47	358.625	720.081	1923.98	1025.67	1044.61	1324.87	290.963	624.649	1141.96	389.278	1020.79	1799.25	543.488	3655.93	2088.75	393.146	1186.76	1337.25	1441.15	984.864	1295.77	868.137	1294.51	2063.52	502.126	69.2673	1274.49	452.786	72.8792	576.696	366.917	497.83	482.211	714.863	107.911	1166.96	497.007	721.517	1849
126.117	1458.56	530.012	1458.56	276.756	567.196	1449.34	765.937	784.652	1028.48	224.223	470.981	854.631	293.952	800.197	1453.95	411.514	2935.88	1669.79	289.385	883.937	1064.53	1097.32	738.334	1024.66	617.774	960.951	1571.64	374.47	61.8488	986.377	337.805	54.3874	494.921	282.446	375.315	390.796	520.538	95.6994	865.054	360.851	534.604	1390.74
126.123	1104.5	399.364	1104.5	222.834	453.288	1087.67	577.468	581.1	799.449	185.619	345.294	681.663	229.483	605.932	1094.29	320.364	2029.02	1228.4	235.155	649.664	799.131	809.999	540.002	769.184	496.099	707.494	1170.63	292.841	52.0006	738.513	273.412	49.8618	410.83	219.689	295.576	302.084	414.801	85.8481	647.13	280.616	422.065	1025.4
127.032	2148.75	1488.75	2148.75	958.61	1261.99	4176.59	3156.2	1524.61	1857.81	842.923	1009.16	1992.48	853.677	2053.2	2294.09	833.147	2759.33	2043.27	925.188	2544.33	2400.86	2067.04	1570.77	1533.59	2047.63	2872.21	8118.86	656.254	52.2475	971.111	877.882	44.9179	361.814	923.376	511.153	448.021	1236.56	95.0369	1796.25	1464.79	1885.63	3424.56
127.039	6954.5	4489.5	6954.5	3061.01	4498.78	14753.3	9515.18	5256.88	6204.02	2658.34	3490.81	7264.56	2572.15	6810.45	7700.82	2591.71	8846.33	6297.46	2891.97	8305.99	7738.28	5959.96	5535.93	4986.73	6104.36	9195.43	25265	1908.95	120.423	2789.02	2620.07	119.799	1430.25	2991.18	1869.7	1725.23	3476.1	283.807	5089.93	4277.03	6066.74	10489.2
127.045	16879.9	10090.4	16879.9	6489.13	10814.5	36249.6	20418.3	12661.1	15351.9	5598.46	8290.58	18065.6	5419.64	15810.1	18690.2	5349.61	20316.2	15213.5	6178.67	19161.5	18489.9	12532.2	13487.2	12208.1	12766.1	21290	57760.7	3937.26	275.508	6453.28	5649.68	265.328	4142.66	6494.28	5076.99	4579.84	7269.64	700.129	11733.1	8960.27	13774.2	24601.9
127.052	27737	15376.1	27737	9057.16	16816.4	59922.6	29946.9	20168	25537	7543.44	12836.1	29822.7	7550.31	24352.1	30916.4	7468.36	31270.8	24694.2	8551.69	29686.5	30482	17988.6	22099.3	20134.4	17777.3	32760.9	95211.2	5660.71	433.36	10348.1	8127.58	428.458	7760.16	9392.97	8922.58	7879.19	10362.6	1127.49	19149.2	12706.2	21293.1	40105.1
127.058	33706.8	17238.9	33706.8	8973.54	19094.7	71463.8	31862.7	23448.4	30963.6	7559.8	14392.5	35573.7	7592.87	27305.9	37503.8	7427.52	35069.8	29450.9	8549.45	33460.4	36307.1	18915.9	25913.5	23992	17961.6	36871.8	113769	5871.57	473.396	12352.1	8325.31	465.618	10274.2	9924.77	11288.1	9655.71	10776.7	1294.85	23268.1	12992.2	23977.1	48039
127.065	29841.4	14163.2	29841.4	6638.05	15197.1	61991.4	24993.6	19781.9	27399.7	5547.49	11547.8	30598.4	5597.51	22233	33258	5439.58	28578.7	25754.1	6219.2	27276	31826.2	14417.5	21888.9	21294.9	13351.7	30280.8	102711	4516.82	389.39	10991.7	6249.97	387.904	9761.21	7620.62	10102.3	8417.01	8197.42	1053.39	20674.6	9657.35	19631.5	42326
127.072	20391.4	9286.79	20391.4	4351.61	9827.18	41146.1	15801.3	12993.5	18538.2	3546.54	7539.62	20221.6	3608.82	14381	22542.3	3559.46	18514.1	17396.7	4112.11	17622.9	21366.1	9238.64	14539.1	14373.5	8486.96	19513.7	73696.3	3021.43	284.408	7671.56	4135.1	276.718	6939.33	4928.21	7019.57	5757.55	5347.45	731.856	14143	6224.48	12842.1	28809.7
127.078	12799.5	5986.6	12799.5	3038.97	6374.39	25434.2	9923.64	8231.74	11599	2427.31	4929.89	12724.7	2503.61	9035.19	14190.1	2530.42	11454.1	10987.8	2889.71	11017.2	13533.2	6035.51	9163.99	9046.95	5549.22	12153.2	46831.9	2142.65	213.847	5030.4	2890.91	213.418	4541.88	3295.61	4593.16	3749.4	3710.84	529.392	8974.92	4155.05	8109.4	18108.4
127.085	9035.61	4441.47	9035.61	2509.57	4887.71	17335.9	7356.38	5943.96	7985.73	1995.4	3750.58	9045.71	2060.08	6619.42	9912.79	2125.1	8300.04	7846.05	2369.89	8024.57	9509.83	4670.92	6499.06	6246.54	4296.61	8676.64	30119.3	1806.3	169.367	3671.44	2355.82	187.119	3245.9	2654.05	3330.85	2803.29	2981.12	443.804	6212.71	3249.51	5897.72	12464.6
127.092	7314.39	3712.37	7314.39	2111.07	4052.46	13746.8	5844.09	4904.53	6429.05	1687.71	3092.56	7491.79	1723.02	5379.78	8109.64	1819.16	6656.13	6435.55	1980.85	6426.41	7800.11	3827.2	5273.81	5151.15	3416.98	6946.43	22178.5	1586.16	162.185	3121.02	1995.17	171.1	2839.28	2232.3	2855.74	2461.41	2546.37	394.157	5058.61	2633.72	4816.06	9942.77
127.098	5336.97	2623.36	5336.97	1427.04	2835.08	9640.46	3889.51	3457.85	4640.67	1135.77	2131.69	5372.74	1186.06	3717.68	5902.41	1253.52	4638.95	4686.05	1333.21	4371.22	5663.41	2665.63	3745.74	3741.34	2295	4703.73	15934.1	1136.08	125.863	2370.13	1394.87	127.964	2183.59	1531.32	2109.9	1829.89	1786.66	294.733	3710.86	1804.65	3355.8	7107.61
127.105	3679.57	1861.25	3679.57	1111.37	2032.43	6291.38	2654.9	2440.2	3144.87	878.937	1536.11	3692.42	899.271	2540.7	4020.31	1013.06	3175.6	3296.74	1040.6	2946.61	3885.85	1975.14	2599.49	2593.21	1702.68	3137.26	10554.2	892.374	106.632	1784.34	1077.14	109.737	1592.71	1143.9	1527.62	1329.84	1378.96	240.971	2577.8	1316.86	2277.52	4817.14
127.112	2958.27	1560.53	2958.27	1065.86	1770.41	4796.85	2291.66	2022.08	2415.23	836.883	1317.82	2957.09	888.829	2121.42	3219.24	974.698	2674.44	2707.55	1006.68	2436.04	3122.96	1767.66	2103.64	2037.58	1519.81	2576.97	7513.13	866.044	92.5896	1480.51	994.82	111.139	1247.71	1060.77	1227.69	1099.05	1294.36	217.691	2012.67	1223.09	1904.95	3692.36
127.118	3040.47	1685.69	3040.47	1206.81	1925.17	4944.23	2389.78	2116.82	2341.94	949.427	1366.17	3189.15	1000.39	2267.47	3447.99	1123.98	2736.82	2876.54	1102.85	2490.13	3327	1793.72	2123.65	1978.94	1551.66	2662.93	6974.96	992.513	101.407	1424.83	1133.28	141.858	1272.71	1198.75	1325.48	1210.07	1420.37	233.216	1966.4	1315.62	1988.1	3683.39
127.125	3444.27	1913.79	3444.27	1384.96	2295.94	5212.05	2448.63	2398.65	2535.24	1076.9	1551.74	3729.24	1224.03	2488.55	4038.28	1312.97	2852.84	3313.94	1304.86	2614.28	3930.93	1952.08	2337.56	2084.94	1618.68	2783.43	7229.47	1228.29	137.726	1592.98	1351.89	191.004	1586.71	1398.16	1710.05	1520.75	1707.29	310.108	2108.22	1497.31	2212.34	3968.11
127.132	3422.19	1789.09	3422.19	1270.68	2213.89	4796.27	2170.1	2264.97	2343.07	1003.72	1475.82	3632.64	1115.38	2349.74	4056.39	1237.94	2490.62	3238.7	1197.39	2339.21	3824.88	1853.22	2138.34	1917.12	1477.13	2505.45	6702.41	1203.72	145.896	1537.77	1331.6	187.048	1667.21	1306.62	1734.23	1632.83	1628.16	336.826	1972.38	1338.06	1970.83	3702.42
127.138	3092.79	1454.08	3092.79	1028.72	1965.93	3985.34	1799.14	1930.4	2023.62	814.156	1252.95	3145.39	959.235	1997.76	3560.05	1011.13	2100.88	2733.99	998.387	1934.83	3213.61	1672.79	1767.37	1599.33	1282.16	2105.18	5609.92	1031.1	117.131	1365.65	1114.24	165.124	1522.97	1078.72	1500.39	1428.61	1380.03	317.16	1671	1122.19	1675.92	3128.22
127.145	2587.21	1173.15	2587.21	853.739	1623.98	3237.17	1495.79	1585.06	1650.34	686.661	1010.72	2560.49	762.777	1624.82	2833.3	805.34	1730.8	2172.73	798.328	1593.16	2466.96	1432.29	1452.89	1366.42	1104.59	1746.91	4452.21	814.441	102.061	1104.57	887.664	139.743	1259.4	861.617	1166.37	1172.31	1120.67	264.278	1358.34	909.554	1374.78	2548.64
127.151	2059.32	944.146	2059.32	712.343	1290.48	2621.07	1256.99	1270.93	1370.23	558.378	839.784	2042.32	636.985	1322.95	2211.76	673.328	1448.57	1719.48	673.524	1317.57	1950.28	1143.73	1200.27	1091.36	920.679	1448.38	3660.75	648.475	93.707	893.546	733.656	117.055	1006.24	696.094	933.196	883.691	898.874	222.093	1099.59	756.261	1120.44	2057.38
127.158	1700.88	828.237	1700.88	631.864	1074.52	2350.45	1137.6	1108.89	1210.71	512.878	753.262	1723.77	555.996	1204.87	1899.97	613.017	1303.1	1488.84	612.112	1184.77	1749.2	967.549	1067.69	985.88	807.669	1288.83	3358.68	564.242	82.6569	752.416	668.348	107.595	826.288	617.219	799.967	783.972	761.088	193.538	989.085	661.27	977.297	1816.08
127.165	1402.05	694.971	1402.05	524.903	891.837	1974.13	932.06	938.579	1009.4	420.593	639.328	1441.05	466.246	997.156	1571.63	520.189	1083.91	1256.22	513.826	989.658	1488	791.952	900.312	818.966	650.845	1077.07	2837.17	479.952	69.8206	634.131	553.286	99.2613	688.794	517.371	696.572	678.096	634.821	166.633	832.006	559.915	830.928	1530.06
127.171	1181.69	591.447	1181.69	467.617	748.453	1574.23	755.875	797.894	853.056	378.962	550.035	1204.25	402.448	824.914	1288.24	449.843	895.071	1029.62	446.261	812.64	1221.33	684.589	771.608	711.199	559.67	883.907	2271.98	424.366	64.1324	560.9	482.248	90.2235	620.004	444.555	620.032	598.845	551.846	149.601	718.152	472.839	699.215	1263.76
127.178	1037.53	544.164	1037.53	440.731	677.863	1392.34	733.804	731.66	767.574	342.079	509.922	1051.98	380.615	744.167	1105.79	408.765	822.505	906.669	419.82	769.455	1049.86	644.124	717.814	644.176	552.107	819.435	1920.55	365.539	62.0227	510.193	434.317	78.1565	536.976	408.106	541.568	477.418	507.094	135.062	636.897	453.7	656.245	1127.07
128.05	1617.2	1008.77	1617.2	639.134	939.684	2995.4	1633.67	1064.5	1297.98	490.461	704.981	1661.23	484.308	1311.74	1735.53	504.727	1675.23	1569.04	565.724	1599.27	1763.86	1007.52	1110.76	1041.52	1056.05	1762.73	5355.33	398.968	39.7884	618.91	574.468	45.8403	476.981	638.934	541.499	488.878	663.889	82.3443	1069.12	849.986	1331.77	2504.8
128.057	2697.31	1533.03	2697.31	857.616	1449.82	4834.47	2205.92	1564.71	2018.97	684.007	1114.02	2685.96	674.324	1965.75	2911.83	710.95	2597.74	2494.87	807.308	2435.55	2914.63	1362.77	1732.3	1587.93	1467.35	2714.94	8336.47	535.281	51.231	917.572	886.891	73.0055	866.937	920.053	893.176	749.472	876.759	116.264	1644.36	1189.88	2136.25	4045.18
128.064	3327.88	1752.99	3327.88	953.564	1588.81	5613.46	2253.53	1727	2310.85	668.262	1267.57	3277.29	709.856	2168.4	3420.97	752.855	2902.59	3235.78	861.642	2669.77	3486.44	1419.84	1821.45	1769.02	1481.77	2992.02	9660.51	560.606	51.2229	1020.38	1064.95	86.9827	1198.57	1008.54	1106.8	960.827	904.168	138.679	1815.92	1345.55	2413.66	5091.05
128.07	3390.36	1675.68	3390.36	860.277	1491.48	5156.22	1929.71	1560.17	2067.22	604.968	1138.35	3227.01	670.777	1988.56	3395.55	714.069	2827.27	3308.59	802.108	2426.95	3516.77	1364.32	1603.01	1634.99	1354.08	2688.95	8795.34	594.897	52.7403	1097.29	1056.44	95.3734	1378.62	945.145	1159.56	1007.92	889.579	128.313	1838.31	1202.26	2335.6	5205.93
128.077	3200.03	1469.87	3200.03	735.176	1375.96	4226.81	1744.2	1361.45	1816.54	537.607	1012.33	2916.96	670.69	1748.19	3134.81	681.448	2580.81	3206.25	743.399	2144.09	3213.32	1506.67	1341.99	1504.06	1272.89	2274.79	6902.99	701.342	59.6809	1201.02	974.187	95.7671	1325.75	822.78	1035.61	916.822	1011.52	153.521	1854.1	1114.98	1959.4	4701.61
128.084	3188.68	1296.83	3188.68	598.701	1229.18	3522.31	1665.49	1326.51	1789.26	477.671	973.961	2561.48	663.795	1653.16	2998.15	653.473	2421.13	2963.3	708.938	1975.69	2965.6	1655	1261.37	1539.66	1219.5	2025.47	5412.32	817.517	79.0403	1413.05	898.13	101.982	1243.07	720.212	885.133	894.103	1111	188.475	2118.45	972.66	1677.97	4189.8
128.09	3114.55	1179.12	3114.55	532.705	1112.98	3114.51	1604.62	1311.93	1776.05	400.544	895.617	2341.09	605.845	1545.22	2866.22	570.281	2259.11	2749.84	620.943	1817.36	2763.28	1600.75	1182.35	1561.93	1089.41	1799.32	4614.55	808.857	74.1994	1490.72	810.144	92.9716	1180.66	628.229	797.425	846.842	1060.03	198.536	2185.85	829.579	1398.01	3696.78
128.097	2699.07	972.545	2699.07	437.714	921.857	2567.44	1258.09	1110	1529.94	338.638	712.984	1968.75	483.94	1262.95	2383.76	475.248	1833.26	2229.09	495.183	1486.97	2300.93	1287.05	1027.52	1363.17	879.464	1421.75	3749.36	624.619	66.4612	1316.44	638.805	73.5399	1036	520.509	696.668	742.612	843.911	166.724	1931.26	677.641	1161.02	3064.05
128.104	1966.96	733.56	1966.96	379.072	732.067	1886.01	899.892	801.332	1122.58	279.595	541.951	1489.68	378.503	945.478	1793.86	402.776	1321.73	1752.18	391.493	1078.91	1739.23	1001.69	767.865	1039.35	724.282	1058.63	2666.99	483.749	53.0641	986.765	515.682	67.6376	788.899	408.269	553.296	561.318	663.318	129.326	1360.81	534.78	858.859	2320.32
128.11	1639.04	655.753	1639.04	432.542	685.343	1575.17	797.688	694.104	923.007	314.562	502.884	1186.25	400.276	862.787	1455.59	459.74	1086.8	1483.88	413.711	933.914	1371.58	1069.41	718.21	883.249	796.989	917.36	2078.74	477.183	55.3378	794.175	509.718	72.6098	658.551	412.09	463.407	483.181	673.937	120.066	1045.8	525.428	762.609	1826.52
128.117	1574.27	688.709	1574.27	493.078	731.279	1568.86	844.566	683.261	925.321	381.702	526.632	1115.29	438.226	920.865	1407.77	531.192	1070.84	1505.94	446.62	907.436	1306.07	1226.44	778.208	926.447	899.947	916.029	1947.19	520.53	55.3811	690.975	559.343	75.6058	629.468	455.596	447.526	492.521	727.4	131.847	900.074	542.627	751.444	1607.92
128.124	1672.88	701.781	1672.88	516.025	789.445	1639.6	796.275	688.319	970.853	396.656	535.748	1134.08	442.67	979.039	1490.01	565.754	1062	1594.94	439.908	923.281	1323.2	1293.32	847.654	997.963	917.661	905.658	1987.66	520.192	56.5256	707.992	545.047	79.7226	666.184	481.137	485.843	519.15	742.659	127.133	856.634	558.235	752.68	1596.17
128.13	1583.71	648.423	1583.71	477.836	712.62	1568.86	728.722	647.25	921.118	345.256	495.215	1109.34	392.136	899.713	1450.01	487.165	963.539	1488.25	392.132	838.36	1285.76	1127.15	812.65	953.372	787.772	839.833	1865.73	470.785	53.4667	650.858	519.669	76.2382	683.347	436.719	489.677	509.76	677.252	124.464	786.006	481.531	689.818	1466.05
128.137	1253.55	521.576	1253.55	372.721	595.228	1252.81	555.873	526.656	717.081	273.076	405.215	891.608	316.243	699.328	1140.31	376.256	731.612	1225.85	316.337	655.072	1024.97	858.671	636.882	710.364	611.453	656.98	1494.67	377.994	51.2073	533.701	408.931	67.9379	568.283	353.205	416.504	452.855	518.786	106.477	620.869	391.947	562.461	1178.59
129.046	1562.33	1204.01	1562.33	716.363	686.149	1522.23	845.746	497.819	565.302	373.519	434.399	782.46	496.15	942.274	1616.11	607.373	997.243	1697.22	551.455	1223.12	1570.44	453.567	448.425	420.473	1006.26	1625.03	3027.51	393.824	25.9511	408.877	773.933	93.1774	403.163	637.533	462.252	340.963	587.94	57.7235	747.49	1032.22	1414.38	2181.89
129.053	3839.17	2863.76	3839.17	1137.57	1180.76	2891.59	2062.08	1264.52	1457.06	778.839	968.629	2190.53	1087.21	2137.66	4034.28	1006.97	1766.74	2968.51	1215.53	2760.4	3976.04	1181.64	1166.62	1110.12	1954.67	3060.57	7606.38	842.407	44.5823	796.858	1395.08	145.041	776.847	1584.29	1073.05	724.698	1422.18	108.482	1581.55	1977.11	3245.1	5118.07
129.059	8518.21	6098	8518.21	1757.01	1932.72	5085.1	4319.36	2922.94	3476.38	1523.75	2110.35	5181.56	2013.51	4314.52	8903.63	1484.07	3057.28	5465.96	2338.54	5559.16	9008.78	2427.41	2709.32	2527.4	3386.18	5476.67	16327.9	1734.79	87.7979	1720.12	2382.59	220.659	1564.99	3248.57	2356.08	1551.7	2871.15	230.248	3530.21	3464.68	7105.77	11075.1
129.066	14591.1	9892.06	14591.1	2337.01	2779.03	7639.6	6577.69	4847.77	6184.75	2181.44	3356.19	9041.99	2872.54	6840.18	15325.5	1967.9	4529.78	8231.62	3320.11	8662.14	15618.6	3656.63	4542.07	4455.44	4698.05	7941.71	27407.6	2641.18	149.073	3036.54	3425.4	317.576	2730.56	4940.12	4103.79	2664.61	4317.62	378.511	6226.21	4927.14	11427.5	18759.9
129.073	18288.4	11701.9	18288.4	2406.22	3161.03	9042.4	7219.73	5826.56	7741.95	2261.81	4005.02	11427.1	2951.24	7882.12	19517.1	1974.54	5161.84	10267.6	3414.03	10023.1	19653.1	3900.91	5497.9	5459.9	4862.11	8889.86	33977.9	2975.3	171.68	3828.54	3664.21	352.817	3818.75	5364.32	5218.34	3403.72	4618.08	446.603	7949.37	5251.26	13419.8	23453.1
129.079	17322	10094	17322	1982.24	2898.31	8467	5922.85	5141.92	7099.94	1852.36	3445.1	10796.1	2402.48	6833.86	18053.6	1674.21	4608.85	9400.96	2720.97	8709.33	18413.5	3260.63	4862.21	5105.62	3979.68	7897.8	31491.2	2432.92	177.839	3604.18	3130.49	322.684	4127.46	4377.9	5058.83	3205.92	3773.25	395.876	7427.37	4206.03	11969.7	22188.8
129.086	12348.7	6847.63	12348.7	1454.89	2194.27	6407.72	3974.28	3605.27	5041.74	1292.67	2504.25	7824.76	1679.42	4718.87	12912.5	1249.02	3478.34	7152.32	1969.92	6009.27	13125.7	2265.43	3426.98	3600.32	2791.95	5545.26	22519	1795.78	139.789	2771.6	2279.83	232.446	3355.03	3010.92	3727.89	2410.7	2613.12	305.841	5356.26	2939.27	8339.64	15818
129.093	8114.1	4461.2	8114.1	1147.41	1640.76	4470.45	2725.83	2476.03	3374.3	1003.58	1753.46	5247.05	1247.56	3237.31	8379.13	1006.58	2504.15	4903.06	1463.91	3982.73	8566.35	1650.52	2321.34	2516.12	1967.8	3735.03	14252.1	1321.76	114.024	1923	1660.75	183.375	2392.92	2106.73	2564.47	1707.31	1918.7	226.244	3558.28	2070.72	5300.05	10286.3
129.099	5447.84	3175.39	5447.84	979.869	1336.26	3192.31	2086.17	1830.9	2360.5	831.082	1341.21	3754.81	1034.9	2410.61	5764.06	881.244	1856.16	3497.59	1174.79	2861.25	5882.79	1304.08	1693.64	1761.17	1487.49	2623.7	9522.84	1086.99	89.5595	1424.68	1285.23	151.162	1701.61	1629.13	1806.73	1254.7	1556.94	190.636	2470.32	1581.79	3656	6787.17
129.106	4411	2611.88	4411	886.659	1255.56	2717.27	1754.77	1588.19	1978.22	744.628	1137.57	3204.46	922.087	2099.43	4673.7	807.68	1584.27	2876.12	1014.61	2360.75	4892.82	1151.96	1443.58	1524.15	1218.66	2206.77	7530.75	965.592	89.3967	1205.44	1133.78	139.692	1433.59	1390.63	1566.06	1115.47	1360.56	180.959	2032.06	1330.51	2985.88	5418.44
129.113	3372.06	1941.58	3372.06	727.666	1070.36	2232.59	1301.41	1272.61	1529.61	579.27	908.267	2555.13	703.179	1642.18	3642.59	687.935	1296.98	2371.4	811.643	1785.96	3816.93	924.843	1142.63	1201.35	951.121	1693.2	5695.01	783.319	74.5973	989.53	912.002	110.258	1227.68	1061.57	1280.71	961.785	1041.26	158.792	1575.22	1020.77	2228.32	4084.82
129.12	2436.87	1341.19	2436.87	596.007	847.001	1733.38	958.969	949.369	1109.17	470.176	691.769	1877.04	577.731	1221.09	2592.48	571.298	998.292	1814.96	629.182	1271.95	2691.99	743.822	848.768	918.877	745.748	1236.18	3870.88	602.964	61.8125	747.461	715.294	92.0711	972.64	809.604	979.504	750.753	811.464	121.626	1138.39	783.861	1509.19	2833.97
129.126	2047.53	1220.28	2047.53	651.906	806.427	1583.45	957.544	948.987	978.401	527.673	678.737	1698.66	642.649	1108.95	2257.16	642.124	926.238	1651.17	687.989	1154.04	2333.83	739.744	846.331	816.188	748.244	1121	3210.12	653.956	65.924	689.413	718.353	102.078	836.9	827.204	909.668	686.529	855.185	132.077	974.898	802.236	1347.25	2374.64
129.133	2046.79	1268.6	2046.79	806.036	908.972	1697.57	1028.96	1097.87	956.648	620.191	747.94	1824.47	767.108	1163.31	2454.95	801.123	979.4	1730.14	772.85	1176.48	2474.18	756.406	939.428	771.198	773.046	1121.39	3396.43	770.435	71.6605	658.082	776.268	114.783	834.915	921.693	1062.53	754.153	950.153	144.236	940.431	890.926	1359.13	2318.89
129.14	2289.45	1409.31	2289.45	948.749	1089.32	2069.03	1129.23	1421.8	1074.96	719.804	912.134	2242.01	887.951	1321.75	3038.45	928.55	1112.7	2098.68	888.589	1266.33	2958.21	817.192	1149.78	824.451	810.924	1257.52	3912.89	940.9	81.5013	748.598	918.418	138.286	1026.56	1073.86	1406.93	992.053	1082.56	176.119	1048.16	993.831	1492.27	2517.79
129.146	2239.3	1304.86	2239.3	882.693	1076	2139.71	1042.8	1422.84	1025.52	655.966	882.003	2260.35	842.491	1270.38	3108.17	901.067	1108.56	2225.49	793.954	1170.97	2971.86	743.032	1162.82	803.725	744.933	1197.67	3848.77	881.88	84.8275	742.696	825.902	141.096	1118.16	1013.91	1528.31	945.598	1019.9	174.256	1004.33	913.877	1399.43	2393.88
129.153	1763.47	1010.03	1763.47	626.291	838.447	1737.7	797.602	1139.19	818.789	481.282	666.921	1804.81	609.434	967.342	2559.1	653.98	846.444	1782.88	606.889	892.416	2354.75	587.526	930.773	627.377	559.2	912.621	3024.19	659.063	68.8711	609.377	648.222	118.866	959.575	744.976	1252.46	840.805	775.834	141.598	818.728	678.896	1022.23	1854.06
129.16	1337.65	735.217	1337.65	464.371	617.793	1243.34	590.635	823.449	618.583	350.642	496.948	1315.54	451.303	712.337	1822.03	461.376	623.2	1267.07	442.76	685.183	1734.27	461.883	689.082	492.525	443.58	681.408	2220.77	475.141	55.0597	455.889	461.43	84.121	719.752	545.275	898.998	597.829	560.476	115.536	618.949	500.723	793.248	1416.61
129.166	1017.83	579.867	1017.83	349.046	439.478	889.113	451.681	602.787	474.56	267.007	371.41	955.41	334.694	546.691	1341.65	333.368	459.227	936.398	336.58	530.907	1273.17	359.015	492.973	365.777	346.369	526.183	1653.77	353.761	39.4654	347.231	353.779	57.8601	507.644	414.825	633.453	429.551	423.209	83.8941	464.192	384.819	624.654	1099.38
130.052	2995.49	1871.84	2995.49	868.21	928.61	2140.5	2338.44	1162.26	1693.28	621.318	1062.21	2211.63	1069.91	1547.47	3639.62	1123.47	2565.69	3843.33	1028.7	2021.86	2396.08	1311.53	1062.66	1554.12	1807.92	2237.76	3700.52	2519.46	96.4974	1714.25	1558.83	85.3134	1439.15	991.852	651.76	716.74	863.333	83.6916	853.768	1715.43	1572.94	3547.7
130.059	7429.5	4917.41	7429.5	2367.05	2595.82	6764.73	4235.73	2401.4	3599	1852.81	2615.73	6688.78	2351.44	3796.91	8685.89	2742.56	6425.85	9700.03	2886.19	4782.78	6712.86	2326.03	2154.27	3141.44	3669.71	5563.17	11652	4462.12	168.15	3654.58	4711.35	195.286	4015.41	2918.04	1802.45	1944.7	1501.56	164.305	1656.67	4581.27	5391.55	10764.1
130.066	17299.8	12308.2	17299.8	6333.05	7493.01	21299.4	5847.86	3584.96	5524.18	5056.74	6293.32	18782.2	4991.51	8706.28	19371.5	6523.3	15446.3	22791.2	7490.6	10716.6	18028.8	3122.72	3294.52	4898.3	7035.82	13596.2	34154.9	5756.63	250.123	5405.92	12919.7	644.736	10649.3	7997.11	5661.13	5186.65	2146.54	239.61	2800.02	11445.1	16408.5	30869
130.072	33329.7	24206.9	33329.7	12106.4	15915	49237.2	5894.3	4015.49	6189.21	9763.79	11983.6	40752.3	8434.05	16173.8	35789.2	11884.9	29510.1	44345.8	14124.8	19485.6	38466.5	3180.1	3640.16	5271.56	11159.3	26305.7	76577.9	5378.61	257.717	5917.6	25986.9	1465.58	23088.1	16036.5	13180.6	11309.4	2414.91	326.076	3638.56	21847.9	36509.6	67851.8
130.079	53445.7	37619.6	53445.7	17430.7	25916.3	85919.9	4987.44	3748.62	5457	14068.5	18344.6	68919.3	11372.6	24391.8	55947.1	16544	45646.6	71185	20097.6	28964.3	64844.9	2799.37	3356.77	4515.27	14847	41009.6	131705	4276.41	235.009	5078.4	38956.1	2482.29	41133.3	24135.1	23641	18915.8	2415.36	344.088	4087.65	31966.3	60252.9	117587
130.086	65966.5	43968.1	65966.5	18317.9	30682.2	108962	4020.38	3327.47	4454.41	14653.8	20883	86262.2	11869.1	28256.3	68383.9	17259.7	53064.2	87784	21160.1	33241.8	81434.1	2521.68	2933.81	3619.13	15251.6	47641.8	165687	3364.27	187.284	4150.58	42421.7	2908.64	56013.8	26664.2	30996.4	24031.7	2291.69	370.23	4136.22	34230.8	72251.7	150589
130.092	61514.8	38207.2	61514.8	13945.7	26328.6	100706	3131.7	2655	3504.9	11248.8	17738.3	79048	9134.09	24218.1	63472.7	13144.1	45563.4	80170.9	16139.4	28392.1	75708.3	2291.95	2395.57	2948.46	11898.5	41293	158943	2726.97	165.543	3246.74	33958.6	2552.74	56414.8	21431.2	29263	22440.7	1891.94	330.226	3684.65	27097.8	62891.5	142628
130.099	44935.2	26230.2	44935.2	8991.99	17827.1	71766.9	2483.39	2133.23	2856.26	7240.98	12113.5	55865.5	6104.83	16670.3	46515.8	8619.53	31448.5	57428.5	10414.3	19503.7	54372.1	2097.26	1912.87	2450.56	8038.01	28509.5	124244	2253.52	146.085	2721.28	22084.7	1755.8	43336.1	14034.3	20923.2	16148.8	1588.34	312.526	2909.2	17572.9	43373.9	106614
130.106	28437.3	15963.2	28437.3	5668.28	11054.5	44288.5	1847.09	1628.57	2144.75	4524.4	7557.29	34233.4	3947.64	10266.1	29298.2	5474.33	19318.1	35253.3	6532.29	12013.5	33660.1	1760.17	1468.64	2018.82	5236.95	17294	83804.7	1708.95	121.896	2110.04	13343.9	1169.18	27552.2	8560.24	12887.8	9983.45	1228.68	251.671	2190.35	10684.6	26148.1	66941.4
130.113	18201.6	10561.2	18201.6	4225.86	7662.25	28162.6	1336.54	1229.78	1586.26	3336.24	5180.8	22027.6	2944.74	7142.59	18554.1	4067.8	12953.2	22606.5	4870.82	8183	21403.5	1330.46	1106.78	1433.92	3838.75	11583.4	52950.6	1219.08	92.3638	1591.14	9451.22	833.163	16896.2	6059.16	8341.93	6496.27	943.795	206.319	1603.7	7576.49	17251.5	41395.5
130.119	13567.4	8208.37	13567.4	3454.17	6076.96	21144	1164.33	1079.85	1311.29	2685.1	4201.14	16672.8	2463.2	5679.69	13754.4	3346.13	9959.2	16942.1	3929.45	6425.1	16105.2	1174.23	985.578	1217.49	3128.65	8985.5	35243.8	1038.95	88.4555	1289.62	7415.4	760.413	12282.6	4825.99	6570.83	5145.35	832.758	170.182	1346.19	5920.28	13160.5	29404.2
130.126	10094	5915.56	10094	2481.94	4424.73	15550	1008.32	925.059	1126.41	1889.53	3095.55	12131	1853.74	4185.73	10324.1	2435.06	7220.49	12586.9	2779.82	4683.73	11855.3	1104.47	847.661	1040.34	2372.56	6525.95	24800.4	916.809	83.8868	1112.07	5149.63	599.22	9375.06	3402.44	4963.49	3892.51	722.446	161.669	1063.28	4069.33	9456.58	21886.4
130.133	6827.59	3872.19	6827.59	1819.22	3054.43	9969.47	918.557	839.189	998.801	1362.97	2188.44	7771.65	1443.03	2946.05	6950.83	1828.25	4812.4	8226.7	2017.13	3201.8	7681.04	1111.52	779.461	974.111	1894.03	4270.61	16944.4	846.422	79.243	989.864	3452.57	464.211	6321.66	2315.54	3349.7	2630.95	663.159	146.905	892.269	2716.75	5915.28	14264.1
130.14	4873.74	2868.68	4873.74	1560.1	2429.18	6890.09	781.083	746.23	880.019	1173.06	1714.95	5507.29	1241.09	2380.34	4909.02	1566.72	3673.18	5930.22	1735.77	2491.54	5356.37	1061.08	694.731	916.034	1625.78	3227.93	11713.9	714.911	65.4323	879.714	2815.46	378.258	4171.43	1883.12	2420.13	1898.39	587.311	132.062	727.984	2219.75	4290.57	9296.97
130.146	4306.71	2648.07	4306.71	1436.87	2244.21	6283.64	647.805	642.078	735.221	1093.67	1569.17	5046.71	1113.03	2172.73	4316.36	1429.04	3375.26	5388.75	1595.55	2279.37	4866.87	837.475	592.181	731.746	1424.9	2989.26	9157.53	592.994	59.1951	701.627	2681	330.802	3490.2	1783.14	2177.62	1729.65	496.563	109.203	619.67	2111.82	4014.56	7813.83
130.153	3949.95	2434.1	3949.95	1272.43	2025.75	5789.51	581.224	575.063	641.58	949.996	1429.31	4677.57	974.744	1923.39	3976.03	1252.62	3028.29	4917.22	1394.47	2065.65	4493.33	669.254	524.723	631.501	1230.69	2712.98	7715.31	526.405	55.731	622.48	2370.94	296.276	3333.18	1595.07	2090.65	1591.14	430.644	106.23	543.696	1844.61	3671.38	7348.31
130.16	3245.08	1945.5	3245.08	1024.26	1618.93	4694.21	510.52	498.779	547.097	749.761	1170.43	3756.85	792.725	1518.67	3261.08	1012.63	2412.77	3975.09	1112.36	1652.32	3676.35	543.237	458.506	513.804	988.456	2160.29	6335.64	451.584	48.1528	524.359	1821.78	252.921	2837.44	1256.53	1743.59	1321.03	370.889	88.8822	472.255	1452.52	2927.35	6228.9
130.166	2606.44	1574.76	2606.44	936.545	1378.25	3622.7	481.61	472.757	519.76	674.189	1003.49	2983.73	734.68	1310.79	2597.11	920.55	1962.16	3167.11	1011.15	1382.51	2888.26	523.278	436.357	485.281	893.604	1749.35	5247.61	426.509	47.9717	506.643	1510.13	234.909	2275.63	1072.63	1440.82	1124.83	353.49	89.0114	440.698	1206.9	2322.95	4961.13
130.173	2108.31	1328.4	2108.31	842.124	1167.66	2892.67	427.224	420.104	455.443	605.377	869.859	2382.12	658.471	1118.56	2103.52	819.553	1656.68	2539.75	891.776	1180.9	2321.59	453.429	381.915	417.604	789.369	1486.41	4454.55	393.004	43.4012	436.444	1317.71	213.94	1781.55	934.263	1189.51	935.641	313.341	74.9162	385.847	1065.07	1898.35	3918.66
130.18	2009.8	1307.34	2009.8	821.62	1146.2	2779.47	403.337	396.672	426.887	600.929	847.961	2297.5	636.502	1076.7	2027.25	796.903	1611.78	2424.34	882.759	1167.81	2216.49	407.332	362.981	396.811	762.128	1463.44	4162.11	362.71	40.6296	412.003	1347.23	212.039	1673.51	941.866	1168.77	898.536	294.716	76.1481	367.002	1049.59	1857.99	3700.01
130.187	1959.29	1261.26	1959.29	744.931	1078.95	2702.99	368.216	365.323	381.281	550.844	801.712	2280.93	576.906	1017.55	1927.45	725.544	1544.63	2348.85	809.751	1104.13	2169.57	354.141	335.635	349.277	690.154	1401.44	4025.36	323.415	38.3296	364.464	1273.97	190.619	1653.28	884.826	1130.79	854.94	267.066	65.4963	339.09	1005.28	1817.34	3644.28
130.193	1706.07	1080.93	1706.07	641.009	922.418	2378.25	327.099	312.97	339.961	467.419	698.517	2017.24	500.431	883.089	1659.92	627.078	1329.09	2102.45	694.801	952.357	1903.76	324.329	296.107	297.708	596.098	1203.79	3547.47	288.381	36.2864	335.536	1055.76	166.496	1477.84	749.48	985.083	774.087	239.095	63.4965	297.265	837.072	1587.29	3216.18
130.2	1263.77	803.026	1263.77	472.583	683.288	1738.12	261.7	260.84	270.344	342.391	510.878	1436.81	383.373	651.193	1328.48	465.73	977.915	1502.73	506.011	695.447	1411.41	278.257	241.173	251.915	449.308	882.451	2772.9	233.111	30.872	263.207	749.822	144.781	1126.87	535.057	734.418	580.418	202.092	52.915	243.104	604.347	1119.05	2396.53
130.207	1134.11	744.249	1134.11	434.853	582.951	1583.59	254.78	250.667	263.397	324.2	462.561	1308.97	360.746	587.636	1145.43	434.363	915.13	1422.96	476.176	624.945	1260.72	264.109	230.017	247.793	420.938	803.441	2330.09	220.588	29.7896	257.301	714.468	129.166	967.636	489.821	611.068	521.025	193.49	54.1032	231.191	595.999	1080.5	2092.6
130.214	1204.8	815.326	1204.8	483.767	666.076	1685.84	261.485	256.86	263.709	377.937	513.576	1428.87	395.883	648.401	1223.42	480.573	980.935	1456.63	534.399	702.285	1351.24	258.271	241.036	250.675	462.447	900.399	2468.76	230.914	30.3931	262.66	847.424	130.384	986.68	576.775	662.317	537.433	195.802	49.6757	239.064	657.792	1158.85	2243.77
130.22	1230.27	803.334	1230.27	423.988	641.983	1786.7	236.868	225.535	239.901	344.489	481.633	1467.6	353.26	623.11	1245.14	425.51	976.921	1505.98	488.379	689.55	1416.54	234.025	214.164	223.549	422.907	905.164	2632.27	211.263	27.1719	243.516	809.284	115.282	1028.89	543.432	665.966	508.53	172.876	45.7004	211.937	632.071	1186.6	2378.18
130.227	1089.14	697.166	1089.14	362.092	529.85	1589.05	197.484	187.235	202.202	272.997	407.665	1281.64	291.427	531.733	1131.85	360.691	835.441	1328.52	404.261	576.599	1260.52	197.328	175.908	185.838	347.667	756.801	2545.84	175.802	24.4025	195.88	639.531	113.972	945.698	440.297	578.607	472.464	149.295	42.0831	182.908	519.486	1023.28	2204.71
131.049	1726.9	1396.03	1726.9	883.695	979.537	2602.98	628.542	382.221	538.548	627.954	813.437	1562.53	618.942	928.285	1737.47	726.102	1389	2286.73	823.658	1399.78	1971.99	271.737	306.817	342.071	994.267	1999.18	3223.78	322.071	27.5282	297.402	1810.11	146.849	871.697	1210.58	978.371	827.541	359.048	56.2165	443.368	2033.68	2158.15	3916.62
131.056	3927.37	2710.52	3927.37	1618.82	2099.43	6524.19	739.539	512.138	693.948	1084.75	1800.97	3742.31	1263.11	1727.06	3549.58	1412.2	3190.53	5445.48	1751.8	3115.89	4464.17	411.013	404.826	503.714	1955.71	4541.4	7064.37	480.948	39.7535	478.544	4106.69	387.536	2474.08	2518.71	2558.51	2160.27	432.117	73.7361	556.039	4405.69	4761.73	9592.61
131.062	7402.95	4641.44	7402.95	2460.67	3745.68	12290.2	886.684	649.73	872.337	1754.08	3150.23	7046.54	2015.69	2931.07	6350.83	2254.37	5815.18	10229.2	2839.53	5486.64	8323.37	584.88	516.695	674.708	3085.09	8139.13	12519.4	658.894	50.5846	741.065	6838.96	666.025	5298.71	4190.25	5109.75	4059.7	509.519	99.058	692.194	7110.26	8333.46	18131.6
131.069	10318.3	6045.44	10318.3	3010.04	4918.99	17040	1016.78	773.577	1023.72	2162.43	3999.07	10020.8	2435.33	3855.14	8944.82	2786.05	7680.28	13820.6	3467.56	7128.41	11594.9	743.289	642.855	864.037	3623.17	10524.7	17879.3	774.176	59.8312	902.228	8439.17	882.865	7994.18	5118.84	7210.47	5723.23	634.196	127.603	851.174	8545.68	11096.2	25256.6
131.076	11664.3	6745.73	11664.3	3101.29	5244.09	18924.2	1165.86	924.884	1154.65	2401.66	4298.66	11632.4	2454.1	4376.85	10359.3	2909.34	8407.93	15714.6	3579.42	7305.68	13415.3	852.866	785.366	941.718	3487.94	10663.1	21467.8	828.427	60.433	1009.14	8243.16	878.932	9522.13	5149.76	7883.46	6107.4	765.09	138.56	1043.19	8122.47	11889.2	27935.8
131.083	11221.8	6384.05	11221.8	3022.98	4941.61	17978.9	1185.24	982.419	1147.24	2176.17	3891.9	11768.6	2209.05	4367.38	10504.8	2743.53	7833.05	14710.8	3316.51	6475.44	12992.5	897.026	819.68	998.503	3006.27	9215.76	22895.8	836.56	61.6073	934.754	7175.43	767.496	9385.58	4562.41	6934.94	5468.69	836.927	135.613	1116.39	6726.59	11000.8	26154.1
131.089	9769.29	5635.36	9769.29	2534.37	4270.15	15409.8	1085.09	918.812	1069.29	1941.15	3221.28	10723.2	1854.49	3896.86	9607.23	2320.59	6893.52	12574.3	2781.41	5239.43	11517.4	859.552	767.933	881.387	2447.2	7492.16	21491.2	712.646	60.6309	847.65	5750.93	593.563	8201.43	3761.78	5592.59	4380.49	775.85	148.257	1100.93	5319.45	9418.76	22151.8
131.096	8036.83	4521.41	8036.83	2006.08	3478.68	12411.9	879.078	779.364	928.81	1504.06	2518.25	8830.22	1444.16	3142.19	7886.94	1834.12	5454.05	9971.07	2147.19	4119.99	9317.6	737.485	667.548	784.337	1924.83	5849.53	17906	618.798	52.7022	728.614	4435.87	475.465	6728.77	2925.26	4423.76	3528.54	643.526	130.301	960.151	3995.71	7541.81	17704.2
131.103	5994.8	3238.55	5994.8	1469.57	2574.14	8953.7	737.766	686.179	795.434	1149.65	1918.96	6443.47	1111.81	2351.02	5825.96	1405.06	3995.88	7472.4	1609.98	3079.27	6908.96	649.466	578.103	665.316	1492.99	4221.65	12768.9	539.33	50.9935	626.031	3199.49	375.745	5107.77	2126.66	3391.21	2647.21	558.966	109.52	798.632	2881.76	5289.01	12742.2
131.11	4166.76	2198.58	4166.76	1147.15	1881.24	6047.17	616.292	591.729	639.838	842.793	1410.21	4438.53	872.764	1732.94	4098.85	1066.11	2728.45	5025.45	1187.02	2177.5	4732.05	546.381	491.14	563.513	1117.03	2908.27	8306.61	500.2	45.6422	520.576	2215.75	285.501	3556.54	1516.03	2459.03	1949.23	513.318	106.031	645.267	1997.96	3492.76	8416
131.116	3092.99	1709.53	3092.99	1009.22	1540.29	4363.77	589.484	581.595	582.868	756.087	1144.3	3364.97	766.275	1436.34	3105.73	935.628	2136.19	3744.51	1034.81	1670.27	3542.95	510.041	468.112	483.648	942.038	2178.11	5911.38	470.892	47.6354	484.29	1749.76	244.991	2505.29	1240.68	1890.9	1484.58	505.885	96.7863	589.76	1566.15	2577.28	5762.56
131.123	2481.93	1406.25	2481.93	867.498	1317.9	3509.8	507.877	530.461	511.812	640.069	951.658	2777.37	660.297	1215.23	2539.22	813.868	1753.4	3001.56	864.598	1374.84	2899.72	433.068	415.289	424.442	793.802	1755.92	4705.92	397.274	45.7142	420.203	1448.3	204.019	1938.96	1051.81	1546.94	1213.85	447.12	88.3453	500.088	1287.37	2092.4	4451.96
131.13	2001.44	1113.29	2001.44	674.829	1061.34	2833.1	411.009	443.924	432.474	511.906	789.138	2213.59	535.779	974.217	2053.73	646.37	1447.37	2480.67	684.033	1113.87	2390.96	367.561	366.94	349.266	656.225	1421.43	3695.61	348.01	38.0836	370.505	1169.29	163.463	1567.92	829.73	1294.53	985.831	372.358	69.4086	424.978	1040.41	1639.74	3553.35
131.137	1675.83	902.646	1675.83	590.762	889.163	2294.49	354.23	378.482	362.774	426.121	666.393	1786.66	472.136	824.215	1673.93	554.557	1201.92	2019.88	602.183	960.715	1915.69	328.345	306.698	316.127	595.022	1210.61	2828.15	311.617	32.5997	326.948	992.68	153.408	1313.54	709.643	1115.32	846.74	315.041	68.9197	363.912	899.848	1341.47	2894.39
131.143	1314.45	722.169	1314.45	494.755	715.105	1776.91	299.458	308.381	303.179	362.181	555.326	1364.67	402.716	663.401	1280.22	464.435	979.783	1589.34	507.074	778.502	1444.66	294.587	253.164	265.459	509.529	970.918	2115.55	249.437	32.616	282.033	799.668	139.95	1009.74	583.778	881.29	670.999	261.082	63.4757	307.702	722.049	1066.83	2190.9
131.15	1149.54	641.921	1149.54	457.805	640.068	1521.19	261.86	265.864	267.639	329.07	486.29	1204.99	363.874	605.458	1087.27	428.695	846.912	1358.34	465.76	693.935	1241.2	257.649	219.113	238.578	462.681	855.408	1805.26	207.103	29.2638	240.466	726.652	122.187	870.235	522.664	767.48	591.009	227.502	55.6836	257.624	639.657	946.427	1871.91
131.157	1028.25	595.949	1028.25	408.403	577.41	1372.69	234.902	236.277	231.962	305.647	445.791	1093.03	329.937	541.563	971.807	389.975	778.356	1239.47	422.103	632.388	1122.52	228.339	201.314	222.799	419.601	778.014	1618.28	190.63	25.4811	210.641	665.731	111.22	780.24	470.102	691.078	511.442	202.663	48.685	229.543	581.42	860.529	1675.53
132.056	1546.92	796.127	1546.92	661.885	966.222	2780.95	719.155	477.853	1015.55	308.35	514.544	1355.1	374.168	973.021	1775.88	829.698	1253.67	2251.22	433.219	1175.7	1385.11	2908.8	1965.29	2391.21	1215.38	2174.07	3105.77	1692.66	80.7787	2072.73	1447.5	93.5793	1079.74	772.711	614.824	491.457	573.359	63.7319	745.155	1032.32	1171.62	2728.02
132.063	2904.63	1485.77	2904.63	1043.29	1632.51	5013.52	996.769	746.586	1515.36	570.504	907.564	2643.15	631.776	1603	3185.33	1225.43	2200.94	4216.32	814.691	1957.2	2729.54	3728.04	2896.41	3504.3	1729.39	3528.69	5877.51	2216.06	109.173	3190.63	2329.2	168.762	2139.47	1333.92	1175.85	952.239	778.401	92.5275	1175.56	1815.85	2304.32	5360.57
132.07	4108.88	2207.05	4108.88	1335.22	2141.29	6909.37	1025.51	818.258	1689.69	838.569	1290.55	4115.76	842.187	2051.82	4304.72	1450.98	3059.86	5823.28	1161.89	2560.79	4129.54	3409.26	2941.05	3829.65	1867.83	4298.55	8769.77	2068.35	109.525	3361.53	2952.28	214.162	3183.29	1771.62	1831.06	1416.1	809.813	94.9605	1364.44	2387.9	3591.57	8004.97
132.076	5047.93	2767.76	5047.93	1452.32	2367.33	8038.3	935.089	823.305	1566.5	952.776	1523.27	5194.21	915.655	2269.99	5086.03	1479.5	3538.3	6861.13	1351.3	2831.04	5318.01	2553.22	2325.75	3016.5	1757.5	4409.33	11018.3	1600.48	92.7522	2748.16	3091.4	249.526	3930.82	1978.09	2261.35	1759.21	749.623	107.134	1308.18	2609.19	4528.43	10163.3
132.083	5190.64	2860.31	5190.64	1367.46	2318.34	7962.72	846.858	744.152	1326.96	914.613	1521.62	5439.04	873.683	2208.15	5093.76	1321.23	3464.78	6711.73	1277.95	2673.41	5517.47	1932.9	1712.25	2286.38	1545.28	3894.56	11418.7	1241.29	77.6011	2021.22	2795.23	230.163	4090.63	1860.45	2305.34	1830.87	673.382	99.5562	1160.86	2362.04	4535.02	10593.8
132.09	4492.34	2283.98	4492.34	1035.09	1933.08	6624.05	737.513	646.046	1040.47	724.448	1237.41	4583.43	763.966	1912.76	4315.25	1022.03	2866.81	5705.01	1007.59	2132.47	4618.08	1724.89	1258.2	1587.23	1230.87	3066.31	9793.86	993.468	64.7441	1529.62	2149.53	208.864	3452.37	1409.21	1891.71	1515.46	574.231	98.313	972.148	1849.29	3607.54	8934.53
132.097	3718.61	1654.02	3718.61	844.263	1812.31	5108.84	708.857	608.989	922.096	602.863	971.432	3570.51	980.516	2044.63	3371.12	855.634	2479.6	4322.27	915.688	1703.49	3540.65	2386.93	1070.46	1404.19	1099.36	2430.67	7293.39	947.808	66.5763	1281.99	1676.06	161.397	2678	1090.95	1484.08	1197.33	546.799	113.944	836.819	1382.44	2710.8	6697.13
132.103	3604.43	1247.11	3604.43	716.07	2152.9	3971.43	872.141	720.642	1000.47	528.669	818.234	2820.03	1603.03	3118.78	2807.52	750.72	2710.76	3437.58	1025.88	1540.56	2647.92	4061.06	889.083	1315.3	1180.88	2049.24	5479.88	1072.34	75.176	1126.81	1398.37	149.884	2092.63	867.417	1117.23	1106.35	637.015	191.368	756.595	1066.51	1998.13	4874.76
132.11	4179.4	1049.42	4179.4	688.523	2939.69	3473.26	1137.92	942.871	1240.19	521.366	790.09	2500.5	2307.17	4782.63	2759.51	715.49	3315.17	3028.46	1243.43	1617.01	2263.46	6277.58	762.91	1365.83	1373.45	2019.36	4738.68	1320.71	97.6158	975.156	1357.99	148.164	1864.83	764.062	891.585	1124.74	803.34	307.96	755.932	861.915	1608.49	3833.52
132.117	4683.82	838.88	4683.82	551.071	3335.85	3006.23	1269.46	1111.69	1427.16	456.2	697.485	2260.65	2520.96	5849.23	2672.6	599.296	3662.82	2802.86	1240.5	1567.76	1933.31	7408.22	650.217	1414.38	1355	1957.46	4251.58	1402.31	110.115	845.425	1186.73	141.397	1779.5	606.365	700.505	1183.82	835.143	383.576	738.694	670.341	1252.99	2993.58
132.124	4410.32	648.396	4410.32	456.214	3044.7	2537.29	1120.76	1041.7	1359.3	366.083	567.47	1925.46	2084.2	5349.52	2384	493.943	3238.54	2384.01	1001.11	1351.21	1645.07	6529.84	602.83	1394.97	1163.63	1684.81	3571.43	1207.57	107.261	751.072	973.336	126.07	1640.03	504.453	589.919	1100.13	714.72	355.002	701.971	517.027	971.104	2356.06
132.131	3270.13	475.27	3270.13	351.857	2151.57	1897.23	795.509	783.081	1080.41	272.997	428.589	1430.96	1417.39	3763.02	1830.88	376.114	2377.45	1819.52	698.764	996.392	1234.49	4487.94	497.953	1104.63	821.866	1246.54	2618.74	859.316	75.3579	632.804	706.811	101.068	1270.5	374.392	449.388	803.592	519.614	267.657	547.859	401.283	729.21	1712.34
132.137	2206.91	391.969	2206.91	291.908	1480.57	1411.53	540.924	541.653	748.648	221.534	346.329	1043.96	946.903	2414.43	1304.38	309.736	1599.4	1309.97	511.05	735.65	917.455	2850.15	410.167	796.065	606.124	900.398	1875.86	619.213	60.5652	499.986	558.23	75.6795	919.847	309.514	365.537	623.646	378.915	182.132	412.845	331.419	566.338	1294.69
132.144	1624.21	368.735	1624.21	269.5	1094.06	1191.27	442.694	427.606	554.884	217.339	310.303	902.459	744.396	1699.87	1030.19	278.027	1227.89	1108.27	443.789	602.091	805.061	2018.65	346.489	588.652	510.026	766.527	1538.48	505.518	50.6783	416.375	501.91	72.142	741.734	286.915	344.916	475.276	318.183	145.907	327.122	327.385	546.854	1172.07
132.151	1290.28	309.75	1290.28	233.01	894.771	997.518	364.994	354.852	450.093	180.333	255.275	758.733	602.661	1335.53	858.79	241.075	994.612	901.963	354.448	498.767	692.378	1607.87	302.012	512.381	433.011	630.513	1272.26	414.494	46.9711	338.129	422.638	61.5951	614.925	251.986	300.082	395.831	268.433	120.31	279.433	274.442	459.36	995.515
132.158	1081.6	280.931	1081.6	208.496	730.931	893.748	310.451	306.461	395.902	158.271	232.903	674.552	474.571	1053	748.806	219.982	828.51	817.088	299.547	437.065	630.918	1251.52	289.904	450.183	372.5	556.646	1123.94	353.192	37.716	328.992	369.472	54.2249	542.451	223.403	274.295	334.696	228.404	103.944	249.045	251.77	419.575	901.94
133.054	1637.41	1316.63	1637.41	889.196	667.73	1583.58	1355.29	695.702	1160.99	373.317	478.261	1088.14	407.33	834.884	1493.88	574.273	796.411	1960.28	459.077	1119.18	1458.7	617.753	645.901	986.2	961.49	1132.49	2664.11	690.097	35.482	520.268	672.839	64.8106	531.486	1068.78	698.757	565.523	711.787	57.3695	663.255	1212.76	1446.98	3244.63
133.06	3131.07	2174.64	3131.07	1366.05	1163.53	2909.23	2190.95	1245.98	2156.44	582.226	816.358	2044.12	665.511	1500	2691.13	864.178	1437.49	3506.7	709.225	1916.05	2671.91	1053.34	1127.17	1690.47	1535.02	1881.24	4668.04	1135.5	53.626	887.606	1069.98	93.3817	1071.75	1705.98	1336.6	1078.76	1097.06	90.1171	1230.93	1786.41	2452.55	5755.04
133.067	4433.41	2727.32	4433.41	1478.75	1631.57	3800.9	2618.91	1665.39	2864.99	692.004	1063.59	2798.43	847.127	1951.34	3779.18	1006.65	1860.64	4730.11	867.165	2459.72	3553.04	1385.7	1467.28	2310.8	1850.64	2563.86	6209.29	1479.31	87.5058	1236.32	1306.76	130.404	1706.46	1966.83	1797.2	1595.36	1293.27	150.675	1659.58	2059.87	3037.02	7589.64
133.074	4891.29	2455.25	4891.29	1239.1	1584.29	3866.92	2262.43	1625.35	2728.94	625.638	1014.27	2911.68	870.201	2003.44	4044.17	910.978	1931.83	4580.22	875.004	2274.56	3592.45	1448.98	1456.17	2228.96	1746.82	2592.45	6040.8	1514.99	96.1949	1340.19	1282.68	143.129	1984.4	1715.85	1836.96	1738.54	1194.7	170.882	1657.61	1755.53	2716.64	7242.62
133.081	4530.34	1900.57	4530.34	1036.02	1456.52	3359.84	1801.12	1404.54	2188.7	588.848	923.063	2657.61	803.495	1757.29	3598.23	832.942	1715.09	3894.36	796.848	1873.6	3063.09	1363.51	1264.27	1865.86	1566.62	2197.27	5101.22	1404.81	96.0502	1269.56	1174.95	147.852	1972.99	1363	1554.2	1563.9	1050.56	168.333	1446.03	1437.1	2215.37	5921.29
133.088	3720.43	1541.4	3720.43	938.186	1275.91	2934.22	1443.17	1256.95	1738.11	551.939	831.004	2326.72	722.011	1490.37	3066.87	809.995	1500.54	3272.25	725.478	1541.25	2668.11	1275.84	1168.57	1456.51	1348.6	1779.19	4225.13	1236.93	94.8395	1198.06	1030.62	132.65	1725.17	1122.87	1348.58	1342.22	956.864	163.322	1245.2	1176.9	1781.58	4546.34
133.094	3177.13	1432.14	3177.13	912.031	1208.84	2719.57	1334.2	1256.74	1483.9	606.314	835.5	2192.18	737.25	1339.32	2847.88	836.745	1383.2	3002.73	728.684	1424.34	2536.84	1248.32	1195.25	1350.81	1230.55	1590.51	3879.37	1197.5	101.69	1243.23	983.055	140.07	1507.84	1079.14	1276.1	1206.15	954.932	173.852	1207.98	1132.31	1622.92	3906.09
133.101	2759.24	1264.31	2759.24	842.952	1102.11	2448.16	1189.61	1206.68	1316.64	572.499	790.734	2029.75	708.212	1244.53	2672.14	772.949	1252.44	2691.51	686.331	1245.78	2382.39	1157.65	1098.04	1213.86	1048.12	1385.03	3479.74	1121.21	91.5507	1198.95	890.175	139.282	1324.54	977.029	1208.62	1120.3	878.136	164.136	1133.25	993.233	1391.92	3364.47
133.108	2377.55	1065.99	2377.55	697.14	1042.42	2077.87	1022.07	1061.32	1131.73	521.489	703.011	1788.08	675.219	1188.26	2288.64	667.156	1138.42	2310.05	611.905	1057.71	2057.23	1112.58	937.568	1027.37	853.238	1138.81	2940.54	947.451	85.2143	1011.76	794.84	125.536	1200.87	835.492	1067.21	1004.68	765.921	159.346	990.545	838.837	1168.03	2693.42
133.115	2034.05	934.665	2034.05	647.584	981.173	1755.26	917.39	908.928	1005.44	459.78	612.299	1585.33	654.666	1213.89	1981.3	608.234	1095.38	1882.71	568.825	932.438	1763.35	1159.67	798.021	873.827	760.835	1026.9	2474.78	850.926	84.5539	836.456	745.139	134.271	1125.65	735.76	931.336	993.009	683.988	171.973	886.342	728.21	1003.09	2126.18
133.122	1589.83	757.45	1589.83	491.98	834.54	1362.03	741.661	733.308	811.227	370.331	493.312	1245.28	546.303	1041.61	1571.27	474.641	877.819	1455.77	464.38	748.648	1395.76	1024.13	603.94	708.059	583.628	805.192	1931.77	673.542	84.3642	682.251	575.039	110.076	914.302	582.696	720.146	809.406	557.834	145.089	716.905	573.939	824.58	1664.19
133.128	1364.11	627.194	1364.11	423.917	701.326	1148.31	621.969	619.988	712.111	312.947	419.753	1045.09	440.306	876.705	1321.6	406.192	753.773	1230.48	383.21	629.724	1195.15	860.7	503.709	610.255	498.02	680.084	1648.77	556.59	61.2842	563.984	478.108	99.9109	758.681	498.17	621.469	650.503	468.472	125.341	595.267	486.707	679.538	1433.85
133.135	1108.63	504.675	1108.63	334.542	545.772	964.561	496.502	523.293	566.576	256.367	335.901	876.555	347.409	670.256	1067.78	321.061	577.101	1063.94	299.958	502.304	997.471	608.825	430.468	495.978	396.634	531.898	1374.84	444.075	52.3045	451.249	379.856	74.7244	611.558	401.965	534.052	503.172	376.867	97.9437	474.558	405.187	547.628	1173.13
134.082	1027.12	355.763	1027.12	231.439	360.683	842.072	502.921	488.974	583.425	153.194	243.526	626.815	208.219	393.656	775.404	241.435	452.142	939.169	205.206	465.133	712.392	708.434	582.123	639.143	434.037	521.084	1015.85	782.484	60.6706	1517.46	291.091	45.3037	420.372	256.337	287.905	345.324	342.359	75.4385	594.799	288.51	425.616	1144
134.089	1115.63	360.724	1115.63	225.736	408.436	861.329	465.199	480.901	558.454	176.557	282.412	692.05	221.522	424.087	870.085	250.229	478.785	926.902	218.839	452.97	761.959	702.51	561.504	650.648	429.484	511.775	1030.29	668.932	61.2461	1337.95	287.854	49.953	434.408	256.991	287.393	297.454	360.4	78.1563	568.035	271.126	410.441	1073.41
134.096	1127	349.948	1127	225.825	425.603	894.503	421.545	451.307	514.876	172.422	284.831	723.692	224.478	421.258	920.378	253.038	468.441	943.089	224.337	440.22	782.35	614.704	489.948	551.395	413.558	499.246	990.222	558.706	51.9373	1038.56	280.046	44.8801	441.458	238.038	279.233	347.299	337.378	72.4295	526.168	264.385	368.123	965.269
134.103	1089.87	347	1089.87	215.196	398.045	840.687	401.073	423.867	466.306	170.263	291.307	722.481	226.858	427.349	869.482	244.962	475.094	902.955	215.234	430.484	750.394	564.125	430.181	496.962	395.536	461.476	971.832	487.894	50.2336	818.057	272.331	44.8439	429.115	246.19	288.178	334.341	331.957	68.79	493.744	269.482	355.833	886.822
135.08	1004.16	433.082	1004.16	334.797	485.435	803.97	455.645	402.111	419.466	253.341	360.787	698.508	303.957	586.756	918.841	441.127	547.668	892.36	280.969	458.991	863.24	414.25	367.148	367.861	399.71	569.9	1179.62	433.441	51.0452	459.365	384.917	99.339	363.012	360.248	342.41	392.628	425.219	87.4017	489.946	438.069	475.117	960.3
135.087	1433.28	603.164	1433.28	436.678	642.649	1012.89	612.455	557.061	564.336	334.93	475.458	1087.33	438.039	870.24	1306.18	586.885	695.992	1072.38	402.228	589.222	1284.26	559.921	475.422	497.001	524.575	737.497	1479.61	578.434	72.1521	557.512	581.307	171.879	547.202	526.604	475.548	652.147	556.941	142.474	681.442	594.68	621.651	1234.22
135.094	1998.38	718.764	1998.38	510.532	767.648	1273.97	727.26	712.317	694.589	426.506	569.738	1461.23	544.039	1102.86	1659.79	695.033	829.579	1290.14	477.661	749.163	1698.22	692.354	615.312	616.798	646.843	895.354	1869.87	709.443	89.4461	687.956	690.02	231.115	762.162	633.509	619.833	808.81	661.006	180.365	871.211	690.924	721.167	1567.98
135.101	2254.82	790.825	2254.82	564.597	809.327	1493.57	788.025	885.186	780.81	472.15	652.789	1654.26	647.65	1146.52	1976.12	735.268	941.522	1489.23	558.154	814.984	1945.92	807.579	768.49	753.905	709.96	936.528	2159.39	756.199	88.3527	805.803	740.89	256.227	949.234	669.492	760.612	949.859	719.101	186.937	977.696	713.825	788.72	1786.65
135.108	2310.15	807.029	2310.15	645.231	894.273	1744.42	840.438	1065.83	825.099	522.755	760.906	1811.74	743.522	1111.13	2255.76	796.888	996.34	1723.45	637.675	825.901	2078.6	865.401	906.826	765.59	747.405	991.663	2491.35	826.506	100.42	846.46	755.371	234.632	1003.62	702.484	920.463	1010.75	775.528	211.806	1008.92	724.466	810.847	1909.34
135.115	2293.26	903.214	2293.26	792.848	1017.89	1996.38	935.097	1270.22	935.839	640.448	857.685	1983.43	848.036	1134.05	2634.45	925.796	1075.95	1965.88	760.578	927.148	2277.96	927.497	1054.11	832.503	751.413	1074.37	2879.36	931.518	109.996	934.641	891.595	236.985	1075.24	855.999	1115.75	1080.1	873.77	237.015	1027.04	844.533	894.815	2056.47
135.121	2182.08	1035.19	2182.08	865.171	1095.62	2047.97	1019.92	1299.03	1024.71	708.301	919.986	2089.95	863.428	1199.28	2644.83	956.597	1160.97	2030.52	792.759	1009.3	2408.98	883.528	1069.66	838.695	740.125	1119.18	3015.81	1005.53	120.136	937.705	953.346	251.669	1191.75	940.931	1253.01	1221.46	936.815	263.322	1091.03	905.384	1022.05	2017.51
135.128	1991.92	1120.41	1991.92	816.3	1109.94	1873.36	1026.74	1160.88	1100.24	703.267	874.909	2017.43	786.767	1185	2465.65	902.291	1123.35	1816.99	744.066	996.892	2286.02	850.518	937.921	870.77	676.591	1061.37	2778.58	977.92	122.122	969.702	962.013	255.547	1302.5	918.3	1171.28	1344.73	892.087	261.701	1137.27	900.626	1079.64	1988.21
135.135	1725	1052.39	1725	655.215	995.354	1618.16	912.603	956.415	1039.91	594.336	815.839	1823.38	635.615	1078.13	2082.93	770.351	1007.35	1569.62	641.225	895.626	2019.11	730.447	793.968	839.86	578.849	962.147	2364.55	868.308	121.59	919.504	837.317	238.975	1294.25	821.155	987.114	1301	770.452	229.595	1076.51	760.529	1004.48	1810.72
135.142	1308.14	779.52	1308.14	493.452	780.942	1220.67	655.802	704.089	796.326	432.298	594.139	1340.16	454.344	787.67	1625.79	557.445	758.303	1197.5	467.035	667.723	1499.58	549.777	577.846	672.481	418.904	722.535	1778.34	622.316	96.4209	728.554	634.636	180.85	1049.38	609.267	742.135	982.545	567.255	178.458	849.812	548.874	758.652	1405.03
136.055	1255.82	603.869	1255.82	507.27	485.208	711.487	688.016	535.315	685.517	434.73	387.486	665.659	569.289	528.173	1003.52	536.093	981.687	973.975	424.436	778.983	889.013	654.218	492.069	717.36	918.44	704.772	1169.06	554.883	45.6498	635.449	483.645	55.9842	593.918	442.467	441.593	819.98	466.26	61.8555	530.35	553.606	572.746	1172.98
136.062	2529.72	953.838	2529.72	651.675	690.552	1071.03	1381.04	1163.1	1547.48	446.384	572.435	786.555	784.087	894.637	1776.26	758.47	1321.38	2039.21	653.369	1772.51	1407.48	1441.88	1140.85	1767.82	2075.67	1547.59	1689.23	887.753	100.533	1405.36	727.171	62.9784	653.103	624.092	613.458	939.297	813.563	88.5943	873.033	991.109	966.9	2488.15
136.069	4789.25	1574.24	4789.25	900.423	1085.45	1843.48	2376.68	2207.39	3162.44	534.469	906.803	1144.83	1067.42	1521.93	3248.33	1104.23	1861.53	4050.98	975.627	3293.57	2474.4	2564.17	2228.86	3588.83	3631.57	2838.26	2767.27	1414.88	193.791	2716.24	1100.59	85.4549	1034.62	921.273	1062.17	1325.74	1318.43	130.947	1584.67	1530.08	1640.41	4722.15
136.075	7526.45	2101.56	7526.45	1024.92	1589.22	2794.07	3070.45	3131.14	4707.61	573.025	1215.8	1544.84	1313.22	2144.69	4872.6	1386.02	2479.41	6065.98	1163.51	4658.46	3626.54	3288.34	3254.01	5360.88	4741.3	4134.31	3804.07	1704.91	260.217	4094.39	1443.8	117.921	1596.71	1142.84	1555.67	1697.59	1669.91	188.118	2375.48	1849.31	2239.01	6955.35
136.082	8935.5	2116.07	8935.5	897.43	1888.63	3375.25	2839.38	3127.72	4986.1	499.015	1172.98	1659.1	1239.19	2373.96	5340.33	1386.63	2860.23	6880.1	1081.73	4620.55	3828.93	3064.2	3329.17	5619.49	4785.57	4592.29	4096.45	1530.87	258.32	4344.78	1427.44	136.563	1915.37	1063.47	1675.41	1848.51	1501.55	185.335	2519.38	1693.36	2228.15	7323.89
136.089	8941.83	1702.36	8941.83	744.621	2085.94	3529.51	2138.02	2481.36	3898.46	446.416	978.965	1541.93	1097.54	2275.14	4892.73	1251.6	2985.58	6288.96	904.116	3748.07	3328.08	2384.62	2619.05	4443.84	4146.07	4270.6	3667.7	1203.45	207.881	3533.25	1322.53	147.732	1935.88	851.267	1424.57	1760.19	1191.85	179.202	2146.47	1403.66	1888.32	6125.35
136.096	8214.36	1277.16	8214.36	625.411	1963.29	3368.98	1544.23	1759.68	2773.73	388.328	797.054	1334.39	910.122	1990.32	4019.52	1092.44	2777.58	5236.04	738.244	2777.18	2657.86	1805.33	1909.07	3122.46	3462.37	3554.98	2989.11	917.71	158.458	2516.44	1153.98	144.864	1806.04	689.712	1111.16	1636.37	929.994	139.759	1577.09	1068.36	1453.16	4572.48
136.103	6464.42	947.281	6464.42	476.221	1579.99	2726.86	1132.57	1263.95	1908.64	321.909	635.061	1079.11	703.502	1520.2	3045.47	837.285	2165.8	3924.34	571.663	2027.83	2027.11	1344.02	1371.41	2151.43	2523.7	2704.56	2309.7	700.455	115.685	1771.82	893.09	121.489	1472.34	530.758	812.268	1282.23	726.647	127.026	1181.74	801.488	1080.99	3206.78
136.11	4779.94	788.956	4779.94	415.01	1156.27	2116.49	942.592	1042.23	1530.17	265.976	524.738	908.976	560.14	1181.12	2323.18	661.176	1595.61	3000.35	468.275	1574.65	1612.11	1110.08	1105.04	1728.3	1890.93	2018.98	1837.33	590.92	99.709	1427.14	688.659	99.3863	1175.42	448.681	665.936	1027.08	597.878	108.001	968.563	635.16	869.793	2469.24
136.117	3275.75	616.817	3275.75	337.374	861.697	1508.56	751.672	864.19	1198.08	226.797	427.18	762.127	438.534	888.79	1765.78	508.209	1154.02	2187.12	374.24	1162.14	1288.57	907.657	878.486	1345.1	1313.61	1445.55	1437.97	492.813	78.7564	1150.4	529.583	85.5472	890.014	363.088	549.013	757.151	489.265	98.8092	789.805	501.143	683.455	1902.53
136.124	2453.34	519.938	2453.34	341.106	744.527	1264.03	636.693	741.354	1001.44	242.094	388.626	699.632	404.609	742.271	1453.53	469.979	943.23	1711.05	338.209	893.996	1098.4	789.768	732.63	1054.31	1064.18	1117.09	1211.34	447.35	78.1381	911.211	476.116	78.9188	728.318	341.311	484.884	676.934	449.448	99.1115	672.215	435.899	579.262	1525.44
136.13	2125.13	548.845	2125.13	380.335	723.006	1222	662.262	767.542	921.261	289.612	437.5	753.339	440.605	735.631	1374.95	495.335	919.59	1556.87	394.509	858.012	1095.98	778.494	731.707	967.844	987.559	1036.53	1214.8	483.415	83.4584	854.023	516.282	93.7638	726.218	399.841	510.635	669.28	493.534	109.171	670.418	476.189	604.966	1373.73
136.137	1866.57	550	1866.57	405.96	694.542	1142.31	661.494	748.006	894.564	287.549	434.467	776.929	441.855	701.238	1328.9	491.692	834.667	1452.98	395.613	806.722	1098.04	723.353	707.652	915.859	882.175	927.94	1228.76	492.009	84.2797	804.252	500.733	94.2171	715.417	412.738	521.743	680.272	475.509	106.66	672.754	462.477	587.74	1279.34
136.144	1605.5	520.559	1605.5	362.646	619.099	1056.51	610.592	763.855	797.054	261.469	421.33	755.726	414.978	640.012	1311.77	447.603	737.118	1385.69	364.92	744.954	1070.02	631.979	658.662	833.875	745.949	817.268	1225.51	434.083	71.1394	726.997	437.261	84.4625	679.627	382.947	544.789	619.553	429.152	92.8248	605.171	434.084	549.055	1191.81
136.151	1305.76	387.486	1305.76	298.657	513.518	913.615	464.134	639.178	645.158	220.286	345.005	664.459	343.29	495.443	1182.6	347.632	593.679	1157.01	291.957	580.825	952.418	482.915	541.247	657.524	604.636	644.447	1093.85	359.937	59.2138	572.813	336.844	67.8214	563.391	307.289	495.587	528.985	334.626	78.4626	467.549	337.491	425.654	980.182
136.158	1208.23	381.822	1208.23	282.91	469.776	852.739	445.04	583.722	581.76	214.435	339.776	615.797	323.07	464.384	1076.79	342.031	573.919	1057.35	287.469	561.451	838.59	477.121	525.388	596.606	597.709	627.137	993.873	330.227	59.0734	526.697	334.061	66.7671	543.114	290.071	465.233	469.927	329.906	75.9915	446.692	332.685	404.816	897.623
136.165	1016.06	314.259	1016.06	243.122	392.329	682.055	374.188	467.694	491.702	174.672	265.749	479.747	269.66	392.032	826.115	291.585	488.685	876.174	237.844	477.827	666.64	402.722	434.796	495.571	522.079	540.234	780.339	278.234	54.155	434.85	281.318	56.2634	435.199	239.756	371.869	388.983	271.853	63.9446	372.017	278.002	336.898	733.913
137.067	1211.16	519.164	1211.16	408.131	956.757	1091.2	526.647	469.143	539.798	264.399	346.936	667.417	341.542	610.602	991.603	446.327	599.035	1017.9	419.506	722.313	1079.17	502.67	424.203	527.272	561.838	757.499	1278.81	383.174	50.6826	422.045	441.692	61.783	419.152	354.2	330.288	405.464	396.912	75.5549	438.815	446.675	594.833	1086.37
137.074	1748.68	656.046	1748.68	444.046	1021.91	1425.63	647.191	635.277	787.116	303.009	440.668	887.831	408.792	783.991	1503.5	499.123	804.446	1435	491.786	969.6	1511.81	671.392	625.292	801.202	737.439	1058.89	1819	496.301	63.0136	638.417	535.868	77.8394	557.059	413.474	472.156	554.821	531.465	97.7975	664.155	550.625	827.578	1614
137.081	2041.47	689.475	2041.47	425.946	1022.24	1542.67	662.351	687.297	908.911	282.72	441.701	926.763	380.603	836.951	1699.74	502.487	851.303	1614.22	459.529	1023.87	1680.37	706.248	705.66	908.899	764.661	1129.68	2039.46	487.979	73.9782	757.797	510.786	82.6222	653.994	405.695	518.392	558.355	531.999	102.432	797.86	508.455	830.504	1892.1
137.088	2001.12	602.239	2001.12	371.562	867.481	1442	581.681	630.051	833.035	242.846	432.239	863.087	334.1	745.898	1523.11	438.727	782.969	1527.4	383.024	896.619	1505.23	625.576	651.501	853.068	674.693	1002.64	1791.05	429.121	57.5272	725.984	472.392	73.4546	615.1	348.855	473.074	523.656	485.028	99.5334	799.342	440.132	732.865	1817.85
137.095	1828.08	631.394	1828.08	413.83	880.167	1366.56	586.955	587.339	781.712	314.152	455.732	873.444	362.2	750.888	1443.76	511.209	798.881	1432.76	402.573	836.404	1350.06	652.735	598.111	811.781	702.732	938.066	1661.99	457.398	62.1614	681.015	507.839	86.357	646.92	401.085	438.411	547.84	503.033	103.427	748.373	476.726	703.096	1689.11
137.102	1796.17	710.211	1796.17	492.206	914.103	1367.99	638.225	610.631	798.821	407.32	535.023	988.872	422.062	809.269	1414.36	597.931	852.545	1377.96	455.95	837.904	1328.98	814.713	641.31	880.666	839.196	950.378	1636.1	529.752	68.2334	754.643	596.566	114.151	702.434	480.664	480.778	700.73	603.433	124.46	803.708	531.278	730.197	1664.89
137.109	1992.25	780.281	1992.25	535.581	1006.68	1538.97	726.127	729.814	976.943	454.855	652.418	1176.87	470.426	920.068	1569.36	679.871	933.415	1430.21	507.549	930.624	1471.54	1142.8	808.753	1154.6	1098.18	995.675	1755.93	583.125	80.8502	930.202	665.832	126.249	899.223	543.765	559.736	835.306	728.175	153.217	903.817	558.041	798.414	1878.78
137.116	2175.38	773.178	2175.38	477.46	982.247	1670.25	705.557	811.941	1110.48	405.173	713.758	1255.98	452.386	906.728	1700.46	661.171	925.406	1459.45	453.414	948.13	1508.07	1421.28	1013.94	1453.89	1291.1	1004.82	1773.33	566.942	85.8327	1137.59	650.195	124.775	976.753	499.562	573.048	889.695	761.853	174.392	1041.82	537.319	772.35	2060.19
137.122	2169.94	673.134	2169.94	422.995	840.932	1632.18	654.598	812.996	1095.82	362.927	655.047	1143.95	411.509	804.268	1631.75	605.777	841.93	1474.3	406.114	876.787	1380.94	1514.88	1080.84	1534.03	1308.3	882.304	1684.99	532.624	87.7057	1188.74	586.391	114.384	889.651	441.469	528.385	736.226	747.819	178.054	975.545	470.375	658.685	2041.3
137.129	2130.45	673.716	2130.45	506.61	814.135	1562.39	681.47	855.357	1030.35	429.29	658.687	1142.13	483.581	815.76	1589.22	682.625	816.556	1525.04	491.299	852.889	1394.87	1402.75	1063.14	1587.17	1141.73	864.492	1723.14	595.691	87.829	1160.61	642.272	127.86	771.446	516.397	563.231	735.482	792.649	176.996	930.547	534.6	675.018	1929.14
137.136	1997.73	832.9	1997.73	716.481	998.742	1699.23	872.526	1000.39	1083.5	614.116	747.442	1410.16	640.528	991.471	1890.12	855.83	938.83	1606.56	670.033	904.954	1729.21	1248.09	1059.52	1359.86	985.832	916.315	2018.34	762.215	107.443	1069.23	801.55	169.306	872.821	736.801	751.005	894.027	965.942	194.08	945.726	712.994	820.189	1944.22
137.143	2067.29	1072.73	2067.29	891.044	1247.91	2001.4	1075.05	1228.39	1211.82	732.671	930.934	1877.5	787.089	1208.21	2454.52	1001.34	1142.26	1923.57	808.126	1056.64	2375.19	1157.63	1146	1309.58	948.739	1085.61	2566.71	983.099	131.383	1143.07	1033.42	217.897	1152.78	961.219	1077.62	1232.42	1119.79	239.61	1127.98	880.882	1053.49	2129.35
137.15	2008.52	1118.01	2008.52	824.449	1251.07	2030.8	1049.39	1229.29	1192.15	695.288	902.38	2014.79	720.571	1241.51	2611.2	908.688	1126.08	2034.87	768.658	1043.1	2543.11	1031.74	1097.22	1180.09	826.734	1080.58	2781.4	944.141	131.122	1112.37	948.589	234.704	1310.65	928.31	1218.54	1388.71	1073.96	246.102	1140.26	841.572	1061.16	2097.12
137.157	1738.56	878.948	1738.56	620.52	1017.5	1731.85	803.435	1032.75	1048.97	530.105	731.239	1703.08	567.109	982.352	2225.33	709.305	915.79	1769.76	571.496	856.141	2154.16	834.747	923.975	1050.96	669.645	884.119	2365.69	732.123	112.832	939.048	739.635	177.683	1174.36	725.412	1064.52	1176.8	822.67	189.591	977.888	655.961	874.696	1790.55
137.164	1287.78	657.757	1287.78	460.401	745.886	1263.53	589.121	754.992	759.153	398.608	527.152	1214.2	414.774	725.901	1621.8	522.181	672.072	1261.52	429.099	623.02	1549.02	618.919	678.002	746.491	506.673	640.732	1725.12	525.171	85.8578	694.885	532.885	137.211	865.212	513.952	782.207	847.547	609.078	141.485	720.774	474.706	639.572	1322.41
138.097	1098.76	361.76	1098.76	216.395	413.535	803.868	371.517	381.8	473.405	170.189	320.099	610.96	209.858	438.719	803.036	272.265	535.836	864.979	217.724	503.02	753.838	615.05	447.609	553.76	581.451	494.167	947.305	286.081	40.5045	483.222	256.974	52.2503	369.364	204.826	236.348	347.1	351.367	63.3386	515.993	248.335	396.13	966.635
138.104	1270.81	438.901	1270.81	240.561	479.119	896.864	424.87	480.937	610.051	188.666	355.971	676.493	235.493	486.771	946.961	311.448	590.417	1039.4	228.157	570.779	870.425	744.331	560.863	718.237	703.023	529.988	1061.69	314.394	42.6537	618.293	310.234	61.9371	460.235	240.331	280.155	427.06	406.703	83.2454	608.713	286.973	456.535	1103.28
138.111	1336.35	465.89	1336.35	266.385	449.73	929.46	449.699	523.637	666.982	186.015	366.625	726.276	249.177	499.365	1042.58	340.769	604.878	1078.3	237.04	571.743	939.224	832.524	617.212	837.428	763.717	551.311	1097.13	347.503	45.223	714.167	313.188	60.6664	518.237	252.032	309.419	464.017	429.255	100.427	676.293	277.688	473.731	1226.31
138.118	1477.99	525.67	1477.99	510.805	503.452	1015.46	726.028	791.762	855.985	219.29	369.051	759.923	275.221	535.077	1169.81	398.542	632.142	1225.86	275.879	671.219	1134.6	1228	802.166	1063.81	801.022	580.556	1185.01	460.365	65.7877	826.39	408.662	76.1301	520.266	294.709	359.11	463.582	625.52	126.743	745.287	335.906	606.261	1544.33
138.125	2067.11	833.293	2067.11	1094.83	645.596	1379.42	1512	1693.02	1595.77	297.02	461.373	985.11	379.474	688.94	1578.76	602.931	853.098	2026.68	390.773	959.799	1922.88	2344.65	1508.02	1754.58	981.999	680.993	1612.64	783.135	114.113	1185.37	638.144	110.523	485.902	427.589	484.784	488.362	1165.06	183.444	1091.3	503.885	1076.81	2782.95
138.132	3491.08	1419.96	3491.08	1952.51	961.048	2262.48	2822.18	3536.24	3224.38	399.215	648.979	1517.62	529.013	1021.52	2671.66	909.685	1340.33	3853.41	553.674	1608.68	3660.94	4140.09	2914.44	3193.26	1308.3	987.655	2575.41	1367.28	198.668	2029.32	1038.09	176.397	590.821	647.964	846.374	644.563	2052.02	309.276	1984.29	822.013	1940.31	5419.41
138.139	5137.69	2082.92	5137.69	2598.34	1276.61	3335.9	3945.86	5301.67	5241.45	524.287	809.157	2204.63	689.977	1397.98	3900.46	1213.2	1883.64	5916.47	714.008	2263.41	5749.59	5617.83	4444.24	4858.06	1566.95	1351.19	3638.65	1816.24	294.06	2969.5	1409.1	255.279	778.521	890.948	1314.57	864.182	2789.95	492.097	3127.99	1078.47	2840.49	8447.2
138.146	5700.16	2166.78	5700.16	2410.45	1337.53	3576.16	3967.79	5774.97	5912.6	503.213	840.202	2443.17	610.59	1471.4	4408.21	1095.64	1960.85	6516.68	686.579	2341.1	6545.01	5421	4844.55	5487.45	1439.66	1395.84	4024.69	1776.74	316.99	3474.11	1352.27	277.488	923.844	909.844	1536.35	999.925	2752.27	506.137	3615.78	1028.58	3045.24	9566.5
138.153	4767.45	1748.11	4767.45	1735.04	1112.66	3005.17	2997.51	4656.55	4971.93	394.554	709.985	2054.6	501.598	1209.2	3717.59	828.353	1566.29	5420.97	521.199	1863.58	5424.79	4025.24	3943.47	4573.64	1082.39	1114.17	3435.87	1348.56	263.791	2871.39	1038.88	244.349	869.19	720.965	1324.44	847.971	2048.55	414.644	3079.04	781.232	2425.59	7868.92
138.16	3346.48	1199.85	3346.48	1211.7	807.072	2106.14	1992.15	3146.17	3369.23	286.574	514.034	1476.34	357.451	872.329	2678.12	606.233	1092.95	3717.34	386.369	1309.91	3742.72	2646.82	2661.9	3169.51	779.822	805.33	2475.4	939.189	190.904	1997.99	730.013	168.114	677.04	498.081	961.503	688.414	1382.78	282.096	2147.23	563.373	1640.99	5369
138.167	2255.92	852.325	2255.92	909.894	583.714	1480.69	1384.46	2104.51	2202.42	234.679	375.851	1056.48	293.873	618.723	1754.37	473.479	787.602	2504.27	307.911	920.247	2487.53	1849.31	1802.93	2040.37	596.218	597.592	1659.82	678.085	134.823	1319.56	549.183	123.32	495.495	380.337	678.825	467.29	999.243	219.359	1437.65	431.517	1133.02	3469.49
138.174	1673.66	650.313	1673.66	742.715	455.73	1120.07	1096.49	1606.69	1641.74	199.724	306.368	816.055	232.203	500.506	1282.54	383.118	630.865	1855.97	262.021	724.19	1862.29	1446.39	1375	1528.63	503.293	484.458	1257.28	549.244	114.701	1024.15	444.58	103.81	380.922	318.977	528.162	379.486	815.206	177.387	1071.1	349.441	885.899	2516.55
138.18	1335.39	530.757	1335.39	575.464	383.497	907.253	859.319	1281.15	1314.76	164.26	259.714	658.285	199.296	407.12	1018.14	312.082	510.263	1472.34	205.93	579.874	1467.55	1126.79	1106.51	1237.89	402.277	385.915	1001.71	430.527	95.9949	810.104	354.488	93.296	306.687	255.705	419.826	297.748	638.274	147.108	860.83	274.519	702.891	1982.23
138.187	1018.27	387.043	1018.27	421.021	293.389	687.312	609.573	931.032	955.344	126.505	199.072	496.806	152.62	319.997	774.771	239.216	381.7	1073.38	162.036	441.436	1078.93	790.966	801.089	891.853	312.183	297.523	762.865	322.298	76.2441	609.238	267.861	69.3354	245.961	188.86	323.77	248.816	456.648	108.968	647.638	212.612	518.863	1427.66
139.09	1253.72	807.01	1253.72	665.086	844.282	1389.18	818.693	654.646	903.554	458.594	668.191	1176.43	492.528	868.236	1455.42	704.516	946.247	1304.94	584.846	950.328	1598.72	942.968	674.079	899.785	689.653	865.433	1703.21	654.601	67.3599	851.317	658.147	102.109	825.95	550.274	563.353	782.101	715.077	134.412	950.516	620.962	792.713	1546.86
139.097	1527.67	811.822	1527.67	604.683	940.905	1704.36	843.237	725.52	1037.31	425.236	708.806	1267.77	482.956	950.925	1735.1	712.104	1118.32	1574.94	583.788	1029.69	1796.85	1196.52	865.435	1084.83	810.116	1039.03	1980.85	648.538	77.1651	1022.42	657.735	115.017	947.363	527.764	610.405	769.1	766.723	168.25	1162.59	574.335	837.3	1814.37
139.103	1627.18	720.331	1627.18	530.716	889.853	1723.65	746.304	710.79	1035.26	355.89	652.369	1179.45	465.665	914.766	1727.45	646.126	1103.53	1601.11	521.592	967.046	1704.45	1179.26	854.592	1162.18	799.178	1016.2	1976.79	620.966	71.1637	1054.52	624.687	99.8055	868.433	466.224	543.968	702.266	744.725	158.836	1142.57	526.386	730.799	1801.15
139.11	1505.74	690.113	1505.74	576.464	829.867	1627.01	726.89	677.637	917.427	406.487	604.719	1173.67	501.051	870.148	1633.48	649.985	999.13	1435.57	543.218	890.845	1619.38	1022.72	811.428	1070.15	712.207	944.348	1835.75	604.617	69.4823	945.036	620.605	104.979	779.168	481.743	513.211	654.441	719.222	146.799	1052.85	524.142	673.134	1623.5
139.117	1392.02	724.758	1392.02	638.767	869.131	1522.14	729.294	715.018	841.906	466.363	598.182	1236.98	531.305	886.75	1610.87	686.652	926.319	1377.29	578.123	826.845	1579.31	929.648	746.17	942.478	675.736	846.081	1735.75	640.818	78.5279	862.085	664.645	122.588	730.245	556.69	545.132	736.526	770.009	151.63	932.89	572.519	690.259	1517.78
139.124	1467.97	781.184	1467.97	719.838	946.059	1565.6	825.762	840.961	902.487	504.448	618.818	1391.89	588.895	954.244	1722.04	728.724	921.287	1464.82	607.503	838.506	1776.83	1016.88	816.542	937.808	721.94	869.089	1856.03	692.216	89.3908	893.127	735.078	144.445	809.833	620.657	631.621	835.532	858.32	174.216	946.118	599.018	766.337	1581.17
139.131	1490.42	788.471	1490.42	681.362	915.763	1556.26	841.395	961.634	1017.94	439.056	589.716	1348.97	530.339	939.806	1757.22	674.415	897.218	1511.32	547.917	806.379	1816.52	1136.2	883.754	1076.46	753.288	815.934	1833.35	674.949	95.6654	929.274	684.166	142.789	812.182	576.566	661.498	810.126	879.825	174.806	958.396	573.122	774.302	1700.18
139.138	1529.92	698.7	1529.92	655.975	745.866	1403.43	831.951	1014.17	1113.74	369.251	514.824	1205.03	454.879	780.425	1628.25	565.311	810.741	1527.23	466.684	747.683	1735.66	1196.9	968.082	1116.5	718.387	707.703	1640.9	608.934	90.3929	893.724	596.301	116.99	713.291	469.262	614.621	690.456	799.067	162.992	911.995	475.619	717.89	1779.58
139.145	1347.52	582.116	1347.52	558.174	595.819	1144.4	764.559	1006.29	1013.57	310.159	408.319	952.495	345.033	635.228	1350.2	471.571	652.488	1418.69	358.621	634.46	1515.83	1067.14	920.324	1052.51	563.193	565	1319.15	517.078	90.7478	792.668	482.493	112.144	530.177	381.798	498.474	535.155	680.358	145.249	805.655	387.305	664.358	1667.08
139.152	1212.21	513.716	1212.21	510.491	549.444	1003.48	686.038	911.227	928.093	313.615	388.674	889.766	331.062	580.98	1216.18	443.408	609.636	1260	356.147	578.322	1425.44	920.714	818.538	954.229	463.517	495.963	1153.47	469.394	84.8414	697.918	477.091	114.507	467.7	363.331	448.542	521.169	591.273	135.453	732.866	367.198	589.325	1542.45
139.159	1002.34	475.057	1002.34	464.252	548.866	909.56	590.478	770.362	812.847	337.744	372.941	882.584	310.954	568.234	1098.34	434.612	586.908	1025.2	348.768	509.08	1339.33	751.504	645.473	752.042	401.252	459.332	1073.87	441.395	78.2521	598.086	456.419	106.558	459.508	353.205	458.851	499.242	530.587	126.174	623.65	358.285	538.592	1296.41
140.078	1428.92	444.434	1428.92	267.178	435.619	1098.67	551.954	641.46	793.497	186.888	474.895	676.715	275.08	525.527	936.579	332.895	618.302	1141.81	282.634	822.744	872.837	1104.66	750.452	818.266	1027.66	749.01	1100.8	328.331	48.9188	712.934	303.285	54.9342	317.793	244.999	261.644	321.976	542.176	99.0773	685.443	311.17	484.399	1190.33
140.085	1884.22	541.681	1884.22	307.23	550.401	1446.96	651.06	830.747	1064.89	206.616	578.741	873.507	312.261	648.853	1213.25	395.658	796.638	1335.51	316.951	1069.3	1138.58	1323.01	966.446	1125.83	1156.68	920.144	1397.08	390.15	60.3295	1001.44	354.187	63.5176	444.855	288.496	341.526	406.87	651.122	109.05	914.098	341.88	584.935	1491.86
140.092	1834.15	509.02	1834.15	257.561	538.886	1420.83	598.197	790.988	1038.5	185.595	529.679	871.489	268.455	604.914	1220.4	355.436	738.397	1341.8	275.664	966.267	1103.35	1167.21	904.295	1091.98	961.95	859.377	1388.84	347.035	59.5645	976.693	334.33	64.4409	493.006	261.805	335.453	418.954	571.895	116.527	934.616	303.805	552.631	1422.41
140.099	1519.4	394.603	1519.4	244.761	458.308	1199.8	487.54	647.101	894.106	155.552	434.39	732.166	228.394	499.738	1055.72	304.777	619.432	1092.94	225.401	759.218	938.625	939.179	738.636	870.197	735.165	674.108	1155.9	285.367	52.2156	851.524	274.487	57.6821	452.866	212.011	294.518	364.42	485.442	110.58	806.003	277.618	453.674	1223.33
140.106	1223.72	332.569	1223.72	226.593	403.131	1016.46	409.271	515.481	704.84	154.916	352.541	627.762	196.745	439.537	865.747	272.113	505.877	994.424	203.673	604.059	770.748	784.549	589.213	725.766	591.177	543.197	973.035	245.381	43.2496	677.036	238.297	48.406	367.71	187.942	242.47	297.068	422.719	104.054	647.14	252.926	386.327	1011.16
140.113	1173.55	356.374	1173.55	265.458	414.188	1024.32	395.227	497.995	631.998	181.7	345.516	669.511	218.086	441.231	849.236	297.57	519.689	1116.46	213.979	564.99	792.349	763.443	542.802	695.36	573.508	528.746	973.416	257.397	45.0239	586.143	266.187	52.497	346.286	213.365	263.977	305.247	436.499	97.3336	598.223	265.614	407.933	1015.56
140.12	1255.08	426.353	1255.08	297.509	483.325	1167.48	427.39	535.595	635.758	206.653	366.556	778.286	240.141	473.154	952.796	337.052	566.463	1331.07	245.575	586.122	895.992	775.073	573.723	678.3	580.058	558.638	1115.64	281.672	48.2606	563.558	320.057	60.4185	385.039	244.69	318.521	363.878	451.497	105.037	599.873	300.635	462.212	1075.68
140.127	1180.72	395.825	1180.72	300.513	449.687	1097.06	375.745	494.061	623.325	188.507	341.1	762.761	236.087	438.718	911.858	294.243	516.327	1266.87	225.491	529.198	901.154	675.1	520.764	616.753	505.826	490.625	1054.43	269.848	48.0318	548.298	294.739	64.2363	398.649	244.047	321.067	378.527	411.017	95.7455	577.972	273.773	430.038	1029.42
141.071	1042.44	743.417	1042.44	486.49	492.494	930.544	534.427	475.525	629.781	296.539	420.472	873.289	299.727	572.659	1148.1	356.788	548.372	1130.65	326.306	619.884	1215.94	444.946	497.428	596.867	420.637	606.994	1673.23	410.487	52.7234	508.35	399.346	64.0186	510.62	418.468	413.644	498.921	548.582	91.1922	751.492	400.923	804.543	1548.8
141.078	1032.59	636.073	1032.59	412.858	431.066	875.315	488.051	455.829	623.414	251.104	377.977	826.897	260.764	522.249	1098.82	295.062	489.916	1079.09	278.195	570.781	1112.85	422.945	481.994	601.486	424.445	564.74	1524.05	379.369	46.2586	482.298	357.019	68.4829	520.484	368.706	392.232	409.494	488.008	78.4734	751.874	369.756	710.27	1438.2
141.106	1044.36	627.136	1044.36	522.229	637.374	1053.75	566.354	592.428	692.667	375.956	487.646	1045.42	399.711	747.798	1220.65	487.052	645.405	1022.6	391.42	657.021	1268.07	656.491	523.875	669.996	511.219	637.529	1360.21	513.712	67.239	666.319	488.986	87.9229	632.026	453.385	489.164	607.465	708.996	126.445	740.484	452.525	619.589	1182.16
141.113	1071.18	583.962	1071.18	448.871	604.668	1005.78	530.692	588.811	696.707	323.6	439.797	982.018	348.597	698.414	1181.33	432.039	601.386	1051.24	351.239	621.12	1213.46	678.16	496.357	694.221	488.34	569.755	1275.7	463.316	60.0155	739.953	433.361	81.3915	617.403	398.189	464.496	528.509	653.831	134.273	712.398	406.172	542.643	1152.24
142.088	1026.91	467.304	1026.91	324.651	433.603	1013.22	441.417	432.475	544.257	228.726	339.041	712.856	233.81	453.61	820.807	321.329	591.596	1022.78	261.334	549.433	893.637	609.034	425.103	563.087	491.758	614.701	1234.47	321.899	47.5515	518.341	343.708	63.0558	403.179	276.23	335.727	339.362	418.685	78.8803	558.768	384.52	529.203	1425.52
142.095	1258.59	519.291	1258.59	356.553	521.125	1166.34	534.045	545.499	681.64	243.032	383.357	808.159	269.655	546.91	990.121	369.881	703.265	1213.56	298.967	646.851	1048.13	771.806	547.372	723.514	590.742	699.322	1351.31	380.812	53.3897	650.892	375.536	64.0185	452.973	306.398	358.191	375.217	515.902	103.388	702.101	403.564	599.419	1569.9
142.102	1363.93	509.304	1363.93	333.99	517.859	1209	537.597	546.402	733.719	226.559	425.512	802.675	266.86	590.332	1053.7	354.741	723.653	1261.26	292.332	703.398	1151.75	794.499	574.246	798.881	566.439	721.787	1413.81	376.201	53.3121	705.611	371.543	61.5182	495.834	282.101	354.226	384.18	529.824	105.932	764.871	379.594	570.931	1602.87
142.109	1169.89	437.937	1169.89	254.79	439.332	1011.25	431.309	497.25	632.72	185.004	349.397	699.14	220.954	496.572	961.669	289.945	592.782	1072.88	228.237	570.278	998.79	651.084	488.023	701.432	439.398	601.879	1175.26	305.641	57.3892	640.354	296.2	54.7792	437.1	241.153	321.602	332.819	432.32	100.234	685.931	311.039	469.372	1370.33
142.137	1057.16	331.223	1057.16	273.804	450.221	952.373	362.151	433.023	557.912	191.72	280.758	564.29	251.137	501.667	757.159	267.883	507.321	922.44	223.369	456.864	725.56	902.363	449.67	671.65	461.704	425.492	845.872	282.03	58.4704	510.052	289.567	60.8555	329.204	217.895	270.937	296.807	423.179	105.519	472.252	273.252	367.083	1053.1
143.024	1550.65	1069.55	1550.65	559.9	715.135	1942.43	1595.08	1106.31	1325.94	472.193	660.789	1274.63	447.366	812.247	1319.77	454.401	1264.57	1602.74	528.346	1163.26	1451.55	1164.77	1003.61	1150.96	924.705	1485.17	3499.91	625.258	46.3249	1090.08	703.268	53.6192	455.148	724.065	638.093	448.002	797.702	97.1614	1259.9	1007.92	1331.14	2279.05
143.031	2820.98	1945.72	2820.98	956.659	1263.32	3573.47	2714.78	1993.38	2330.61	759.642	1161.89	2455.74	737.159	1481.2	2456.68	760.234	2146.55	2862.41	827.485	2022.72	2711.16	1954.29	1829.81	2042.93	1385.86	2440.35	6335.14	1090.19	68.5693	1910.66	1157.46	84.2781	824.99	1189.32	1093.09	755.154	1357.87	144.671	2321.1	1565.5	2269.92	4208.69
143.038	4455.52	3077.26	4455.52	1416.31	1980.48	5656.82	3837.28	2943.45	3660.61	993.041	1784.02	4147.73	1033.05	2332.8	3978.53	1067.84	3150.98	4504.45	1176.99	3012.86	4484.1	2762.01	2887.98	3062.71	1835.74	3500.64	9945.26	1609.13	99.0319	2927.99	1598.15	132.473	1319.46	1722.85	1625.98	1131.02	1997.17	207.32	3674.83	2103.09	3329.28	6725.96
143.045	5605.64	3741.23	5605.64	1568.6	2297.36	7143.45	4389.16	3631.13	4535.46	1044.11	2174.88	5372.5	1174.75	2832.09	5127.21	1164.43	3790.49	5556.91	1297.2	3546.05	5731.48	3149.36	3601.51	3669.99	1900.99	4019.46	12308.9	1817.98	116.29	3539.07	1810.48	151.048	1735.49	1942.39	1986.66	1341.98	2285.58	246.151	4765.05	2299.71	3960.07	8297.56
143.052	5679.91	3599.91	5679.91	1368.28	2243.54	7138.79	4007.64	3537.44	4627.19	944.516	2022.91	5480.48	999.379	2717.15	5365.4	1026.18	3524.92	5751.38	1193.47	3391.45	5867.18	2889.92	3563.93	3681.52	1703.09	3819.71	12545	1693.65	103.298	3561.11	1604.63	138.104	1833.48	1747.44	2012.16	1305.22	2072	254.849	4906.1	2011.77	3780.44	8419.38
143.059	4740.86	2833.05	4740.86	1066.96	1778.03	5779.22	3094.97	2833.32	3790.26	741.614	1597.67	4496.66	788.574	2134.15	4396.76	813.271	2795.5	4681.49	893.974	2680.54	4782.33	2205.55	2873.26	3047.67	1308.06	3029.26	10157.8	1295.69	81.2463	2963.82	1273.72	116.898	1614.04	1348.64	1698.81	1122.64	1627.49	204.014	4065.52	1557.13	3015.45	6909.96
143.066	3401.51	1986.86	3401.51	827.831	1333.54	4104.09	2124.7	1982.72	2640	546.005	1161.82	3153.31	609.038	1540.41	3096.76	639.293	1943.99	3324.61	678.503	1919.53	3409.74	1567.29	2027.51	2196.65	1003.52	2131.91	7017.38	949.706	74.7633	2199.65	942.84	94.0226	1195.58	985.499	1250.77	818.805	1216.05	155.142	2856.21	1150.56	2082.1	4873.99
143.073	2619.86	1528	2619.86	740.727	1048.52	3081.82	1597.28	1527.01	1904.9	506.638	957.064	2409.84	554.821	1251.17	2364.38	595.43	1557.49	2589.55	610.804	1524.24	2597.81	1259.98	1536.66	1640.68	844.34	1660.06	4945.76	806.234	69.1459	1688.11	819.38	86.4792	969.399	817.402	991.771	689.166	1076.06	139.883	2134.12	955.493	1650.41	3627.7
143.08	2331.06	1358.5	2331.06	742.072	1002.9	2674.45	1404.3	1315.82	1619.37	520.45	886.249	2182.26	522.795	1152.97	2114.64	607.456	1395.6	2322.43	609.458	1351.19	2315.84	1130.35	1293.48	1361.75	807.095	1469.26	4028.97	776.213	67.6312	1472.43	789.358	85.056	887.851	781.169	900.903	638.537	1024.36	134.646	1756.45	891.347	1477.14	3143.55
143.087	2146.96	1207.42	2146.96	669.562	949.436	2389.73	1194.8	1171.45	1387.01	477.89	801.341	2005.79	486.839	1077.01	1971.86	578.757	1230.25	2084.24	549.551	1222.82	2165.63	994.309	1121.66	1214.37	756.589	1309.84	3507.09	705.205	63.4135	1295.55	752.866	86.9207	871.768	699.909	841.014	666.986	903.278	140.237	1544.93	818.896	1357.48	2802.6
143.094	1876.38	1041.67	1876.38	584.841	843.707	2039.23	980.207	966.276	1171.64	433.499	706.001	1729.66	445.695	936.881	1689.68	532.077	1058.09	1824.27	487.633	1032.87	1841.68	842.963	931.608	1019.79	691.058	1075.89	2831.6	628.389	67.4268	1157.28	661.373	89.483	822.151	616.684	755.198	612.881	785.877	127.404	1266.6	694.068	1130.66	2378.58
143.101	1624.15	856.248	1624.15	572.527	760.258	1726.98	853.962	839.971	977.684	415.104	624.811	1462.5	444.039	853.613	1474.96	533.84	952.77	1578.23	482.927	923.394	1596.98	774.677	799.815	901.143	596.118	942.474	2325.78	602.471	66.0874	967.682	636.8	90.4228	761.151	565.793	658.419	585.75	742.739	122.919	1056.39	641.151	949.94	1961.24
143.108	1484.45	843.577	1484.45	627.661	790.05	1625.79	857.215	841.374	930.055	464.719	638.064	1457.77	491.413	869.118	1485.33	599.114	928.956	1512.12	529.842	883.463	1620.87	785.601	755.354	831.561	579.252	911.916	2111.72	653.663	70.3353	893.003	636.98	94.16	724.407	594.055	646.47	575.319	800.88	128.866	937.546	661.219	869.743	1750.95
143.115	1575.45	880.165	1575.45	695.947	921.275	1735.42	913.758	941.202	942.456	535.219	686.816	1619.74	581.897	1012.21	1746.63	685.149	1008.92	1505.38	597.941	959.271	1891.27	844.21	818.587	884.867	608.565	967.54	2256.58	728.342	81.1625	881.082	707.881	112.916	785.616	665.329	766.533	741.67	896.027	161.585	985.951	725.85	924.874	1711.3
143.122	1694.62	941.921	1694.62	710.834	981.939	1898.44	947.023	1031.56	1023.74	539.263	710.786	1791.73	609.331	1086.11	1843.11	688.996	1072.87	1683.05	599.373	1004.51	2098.48	890.802	885.245	930.611	645.601	1011.34	2380.85	772.952	90.4254	937.12	729.09	116.904	874.264	686.012	857.48	790.347	925.358	170.414	1004.55	731.915	957.125	1805.55
143.129	1526.77	798.027	1526.77	636.392	871.694	1730.54	825.691	944.769	919.473	465.878	630.333	1616.55	537.762	977.792	1721.86	638.788	977.889	1504.55	539.29	881.328	1887.96	824.564	819.079	870.36	582.139	895.376	2121.14	676.966	82.661	874.8	657.982	109.591	829.415	631.22	799.114	717.293	825.407	160.797	922.734	648.925	826.093	1611.26
143.136	1320.73	743.21	1320.73	644.682	830.575	1501.77	772.302	821.576	836.254	491.97	572.783	1412.79	497.09	875.758	1535.95	651.129	855.069	1366.32	517.736	770.708	1637.39	743.188	699.766	764.307	535.683	781.063	1802.03	627.894	76.1166	780.249	633.702	104.654	728.609	589.563	700.437	627.288	760.26	138.85	779.279	596.329	740.65	1399.64
143.143	1295.09	828.085	1295.09	802.907	982.129	1523.16	835.682	886.398	794.56	630.938	628.958	1529.78	586.487	932.819	1624.62	856.962	880.566	1318.03	598.371	791	1680.45	716.804	753.331	722.304	537.381	782.533	1844.5	680.919	72.2352	772.94	759.77	112.147	742.852	740.395	774.451	696.492	863.835	138.142	784.849	683.315	810.745	1379.35
143.15	1289.79	965.716	1289.79	920.797	1197.04	1657.77	899.081	982.999	824.968	730.953	688.761	1742.69	654.168	1037.65	1814.57	990.19	911.709	1457.8	670.563	795.417	1898.69	649.751	808.408	674.689	525.792	807.179	1982.35	725.647	85.718	788.622	880.539	139.33	833.245	872.545	942.646	807.826	962.473	146.083	786.093	716.641	845.962	1398.62
143.158	1338.74	1014.46	1338.74	931.056	1250.15	1792.5	886.91	1058.99	813.013	725.207	732.882	1940.19	643.404	1088.32	2050.43	1024.98	946.628	1566.05	654.281	802.159	2088.03	632.083	851.303	652.928	500.07	808.399	2165.32	764.06	85.7837	820.5	893.709	135.532	972.262	905.598	1104.73	953.649	955.512	142.848	843.458	726.569	885.564	1494.36
143.165	1174.95	883.46	1174.95	743.798	1080.66	1576.83	759.25	915.66	732.382	564.342	623.501	1718.26	511.159	919.786	1834.34	784.37	806.4	1341.56	526.762	683.606	1873.32	552.325	744.876	598.71	426.672	702.812	1912.93	620.348	81.9314	741.48	718.332	129.763	945.379	729.78	987.713	846.552	785.424	128.122	746.989	586.199	784.253	1311.54
144.047	1441.02	689.219	1441.02	417.694	792.968	2254.57	1032.05	765.584	945.208	373.246	712.036	1465.81	365.805	759.943	1250.19	421.054	1190.12	1205.65	438.626	1043.63	1419.1	940.333	714.275	797.912	901.175	1194	2801.8	429.877	41.3758	755.319	586.221	52.6979	499.863	452.115	444.282	401.901	539.499	90.1989	887.518	677.641	899.289	2014.78
144.055	2418.8	928.723	2418.8	549.506	1276.91	3949.94	1532.29	1125.54	1429.54	497.347	1074.34	2306.36	522.369	1172.36	2053.74	623.018	1830.39	1869.28	610.238	1653.49	2136.57	1437.31	1076.98	1202.24	1322.43	1893.69	4462.7	605.833	61.5875	1150.03	817.908	79.3068	851.795	609.516	653.275	667.901	760.556	135.403	1354.18	918.312	1324.73	3150.61
144.062	3770.98	1307.44	3770.98	751.688	2006.51	6499.13	2249.18	1672.6	2099.1	678.172	1561.31	3312.16	770.043	1806.32	3174.25	931.674	2671.71	2839.05	808.735	2512.49	3154.91	1995.24	1656.15	1765.42	1845.57	2737.04	7073.83	877.964	82.5732	1701.05	1099.03	101.584	1239.1	777.703	898.152	910.967	1107.92	204.495	1990.19	1242.88	1841.72	4452.28
144.069	5474.62	1851.01	5474.62	1041.97	2944.51	10177.5	3128.57	2371.73	3033.82	946.064	2096.92	4634.9	1044.02	2670.93	4624.68	1315.27	3743.73	4223.82	1106.7	3586.72	4400.72	2637.2	2478.28	2495.34	2413.12	3787.44	10466.8	1158.94	106.296	2335.94	1386.57	115.724	1633.04	1039.38	1209.08	1195.58	1536.51	265.54	2860.19	1676.96	2524.76	6139.85
144.076	7376.1	2518.11	7376.1	1487	3801.22	14385.8	3778.78	3023.74	3922.84	1263.89	2756.25	6285.46	1346.08	3622.97	6317.88	1727.43	4965.45	5891.34	1489.84	4667.94	5892.02	3069.18	3281.91	3259.25	2877.52	4964.92	14622.4	1401.12	124.759	3005.45	1921.96	152.866	2166.1	1465.78	1702.64	1581.62	1783.11	298.928	3687.22	2309.89	3632.85	8717.92
144.083	9035.98	3252.38	9035.98	1896.59	4495.73	17659.9	3576.33	3029.27	4126.67	1620.05	3129.88	8190.27	1586.23	4047.21	7627.87	2006.11	5995.67	7661	1854.33	5133.27	7143.27	2898.25	3432.03	3458.36	2830.95	5815.43	17830.7	1275.39	121.37	3076.35	2675.3	241.611	2833.6	2022.53	2430.49	2244.33	1680.59	288.479	3945.24	3018.83	5229.4	12337.3
144.09	9850.3	3858.98	9850.3	2293.43	4890.41	19116.3	2822.95	2533.92	3509.55	1888.77	3285.39	9850.96	1706.06	4089.2	8332.85	2147.01	6575.77	9307.1	2147.06	4991.67	8267.3	2331.92	2877.37	2921.52	2576.01	5929.17	19371	1104.45	108.618	2658.51	3414.34	358.087	3714.44	2521.69	3257.93	2948.15	1363.83	283.565	3422.99	3706.17	6760.53	16420.8
144.097	9786.89	3976.17	9786.89	2296.08	4790.78	18395.6	2026.77	1861.87	2568.09	1881.31	3178.29	10536.7	1610.34	3732.33	8148.46	2034.46	6521.65	9759.33	2150.94	4358.42	8401.05	1789.36	2065.64	2173.18	2216.12	5606.45	18901.6	855.104	90.3723	1940.53	3596.26	409.61	4477.21	2715.65	3902.76	3489.54	1060.66	235.836	2555.75	3669.52	7520.19	18798.5
144.104	8694.32	3493.82	8694.32	1913.73	3966.85	15799.1	1498.66	1424.02	1868.98	1498.25	2707.09	9470.28	1364.18	3169.26	7152.69	1670.02	5627.7	8674.59	1779.92	3605.77	7485.13	1534.65	1570.57	1637.52	1844.44	4698.72	16167.6	716.815	78.3025	1520.45	3045.94	364.96	4463.49	2300.71	3750.44	3278.49	880.169	204.333	1860.53	3046.77	6719.35	17550.9
144.111	6790.79	2612.21	6790.79	1401.32	3098.27	11809.8	1283.25	1236.14	1543.01	1157.08	2055.15	7171.45	1063.56	2481.93	5594.83	1304.57	4340.06	6720.19	1310.48	2764.53	5764.34	1464.14	1394.09	1419.86	1497.22	3587.12	12262.4	655.971	77.6248	1289.05	2182.23	295.094	3579.66	1697.18	2957.32	2540.49	833.278	180.201	1531.01	2185.73	4855.74	13162.7
144.118	4761.73	1808.31	4761.73	1027.46	2192.65	7994.9	1027.98	1040.85	1275.78	812.65	1462.72	4897.08	795.478	1848.04	3957.71	958.934	3092.73	4730.98	948.519	2038.19	4053.38	1237.77	1152.99	1255.37	1145.17	2515.63	8272.1	555.89	66.7879	1047.94	1520.31	215.428	2479.6	1164.14	2031.6	1824.53	711.409	162.207	1256.34	1537.26	3260.3	8696.15
144.125	3406.15	1334.23	3406.15	840.472	1667.22	5427.81	813.833	836.299	1034.6	657.66	1114.58	3445.8	627.72	1390.49	2854.85	779.905	2279.28	3324.1	778.157	1494.94	2899.49	980.272	925.093	1009.79	888.629	1845.39	5702.3	440.616	56.3	846.878	1195.03	169.275	1751.67	922.2	1487.99	1284.95	575.486	140.16	1008.33	1167.79	2310.6	5793.11
144.132	2590.38	1065.46	2590.38	697.673	1287.42	4086.74	630.73	652.142	783.567	532.256	901.227	2671.42	526.102	1098.32	2189.54	642.341	1732.94	2533.54	651.734	1172.51	2222.63	794.005	712.797	743.926	742.633	1423.42	4183.69	366.991	52.703	682.924	976.95	140.425	1376.76	745.895	1178.08	1010.99	468.886	117.084	751.62	944.901	1833.13	4365.18
144.139	1901.94	760.147	1901.94	497.106	960.067	2957.28	489.257	496.327	572.406	392.703	639.689	1934.05	395.893	797.991	1582.73	480.974	1253.65	1846.12	466.882	852.026	1625.6	652.545	536.638	570.764	566.053	1036.93	3021.33	293.247	46.511	512.178	685.043	108.723	999.478	538.537	865.509	728.165	364.88	90.6476	542.734	651.508	1278.75	3152.28
144.147	1440.24	592.168	1440.24	417.119	768.728	2261.64	446.534	468.799	520.283	323.705	509.743	1456.94	337.005	664.686	1256.36	413.532	966.562	1405.2	372.577	698.035	1258.85	634.824	484.89	548.166	499.909	792.678	2304.82	280.423	44.19	487.77	520.626	93.4751	752.577	413.195	649.281	567.213	345.42	90.4239	487.033	513.518	928.126	2240.56
144.154	1143.78	475.343	1143.78	348.092	639.312	1775.52	396.339	416.869	476.263	286.76	424.408	1132.13	286.433	556.28	1016.53	359.905	763.665	1063.69	323.291	561.382	1005.77	545.628	425.566	504.516	409.251	648.425	1831.07	254.621	40.0604	448.22	444.915	70.4957	562.76	347.482	505.24	452.681	303.419	81.2766	430.603	411.518	709.302	1614.71
144.161	1066.74	445.876	1066.74	354.795	604.344	1604.48	368.129	387.692	439.147	274.389	405.748	1068.49	274.633	529.771	978.917	342.689	704.289	968.491	305.974	526.442	952.407	473.409	403.237	452.617	378.248	592.932	1621.84	237.781	40.8814	422.757	430.267	70.9649	541.652	345.561	480.377	421.205	289.875	81.9468	396.213	403.122	682.51	1467.67
144.168	1060.47	471.269	1060.47	341.209	614.526	1600.77	351.142	383.443	410.66	271.892	415.081	1106.05	266.298	513.297	969.72	338.719	705.002	1024.49	308.808	528.944	955.443	429.523	381.842	415.281	371.08	615.488	1588.49	217.09	41.7538	390.274	443.701	77.4915	565.397	357.041	523.465	455.149	269.234	70.7836	375.765	407.884	719.871	1547.84
145.04	2224.14	1432.31	2224.14	930.167	1272.68	3982.89	2957.86	1358.14	1626.73	1095.31	1546.29	3260.7	836.624	1720.76	2417.88	893.209	2470.18	2018.2	986.598	2581.1	2383.54	1861.9	1244.81	1488.02	2303.16	2528.78	5701.34	1069.3	51.5161	1104.04	1100.69	55.5868	536.137	1122.1	581.81	616.037	1265.01	104.871	1462.68	1730.86	1659.79	3160.11
145.047	6551.67	3867.39	6551.67	2311.57	3656.52	11896.6	7876.05	4052.46	4996.57	2758.99	4454.27	10050	2105.87	4915.14	7209.14	2228.26	7028.16	5799.61	2440.11	7271.48	6999.66	4931.52	3715.18	4511.88	5743.32	7280.87	15757.9	2711.09	118.358	3287.82	2842.21	136.963	1906.83	2929.39	1865.17	1983.11	3256.06	284.197	4270.98	4364.28	4577.77	9076.19
145.054	13516.7	7379.14	13516.7	3912.26	7091.45	24170.3	14131	8024.5	10249.1	4689.09	8534.36	20522.3	3673.79	9482.72	14632.9	3781.1	13452	11809.8	4187.23	13862.2	14252.2	8780.73	7503.87	9361.09	9684.26	13753.2	31027.4	4734.57	217.242	6789.3	4997.94	249.132	4597.46	5306.36	4122.94	4256.69	5668.01	568.859	9022.09	7539.89	8629.28	18241.9
145.061	20043.4	9930.18	20043.4	4664.38	9582.14	35240.3	18263.4	11389.9	15419.8	5592.07	11533.4	29906.6	4434.25	12825.3	21629.5	4483.13	18320.5	17089.9	4975.42	18903	20812.2	11161.1	10881.6	14128.6	11876.1	18857.7	44559.7	5978.66	293.857	10148	6286.04	345.089	7605.49	6689.38	6436.38	6510.93	7065.09	779.579	13517.3	9308.05	11834.6	26725.2
145.068	21781.9	9863.68	21781.9	4100.05	9596.2	37071.8	17044.6	11592.3	16521.5	4871.86	11339.4	31356.6	3923.36	12697.8	22907.8	4003.4	18012.4	18277.9	4420.91	18803.3	22250.2	10298.9	11375.7	14579.6	10525.7	18815.7	47371.1	5507.66	299.804	10929.3	5781.58	351.164	8951	6204.47	7182.93	7067.18	6500.25	771.898	14618.8	8402.66	11824.1	28652.5
145.075	17474.1	7419.49	17474.1	2991.47	7262.66	29357.3	12125.4	8939.75	13138.8	3436.03	8411.92	24675.5	2862.37	9520.62	18531.6	2884.65	13527.7	14783.4	3164.92	13969.1	17816.9	7346.06	8748.5	11590.3	7384.42	14108.8	38012.7	3932.73	236.263	8822.89	4283.06	305.208	7772.57	4556.24	6013.84	5749.35	4681.24	630.462	11790.4	6095.94	9232.22	23195
145.082	12064.6	5088.3	12064.6	2223.69	5068.26	20037.4	7881.88	5980.24	8722.49	2394.65	5730.89	16481.2	2093.43	6419.08	12634.8	2116.75	9108.41	10316.8	2316.1	9238.38	12129.5	4963.35	5904.94	7874.46	4843.71	9425.55	25650.1	2691.31	179.187	5936.58	3064.43	253.405	5538.22	3218.06	4296.54	4022.18	3227.52	463.465	7968.68	4188.42	6342.98	16015.2
145.089	8416.05	3643.01	8416.05	1840.17	3748.15	13658.6	5392.45	4125.02	5743.25	1880.86	4008.92	11054.7	1661.35	4508.68	8499.76	1716.45	6343.85	7266.2	1862.96	6336.92	8197.74	3617.93	4083.51	5221.4	3539.87	6462.46	17194	2023.18	143.294	4072.64	2439.67	223.336	3904.5	2418.99	3175.19	2893.82	2431.45	367.028	5265.26	3172.04	4677.11	11333.4
145.096	6609.07	2933.94	6609.07	1533.16	3028.6	10526	4153.51	3199.6	4292.91	1533.6	3154.85	8502.11	1367.19	3588.27	6486.19	1479.19	4976.57	5906.98	1556.87	4911.84	6487.75	2883.57	3189.89	3836.24	2793.83	5070.4	13020.7	1656.44	127.982	3062.49	2034.65	192.074	3045.15	1986.34	2552.35	2308.18	1992.44	304.429	3893.08	2566.65	3747.23	8966.42
145.103	5344.65	2381.75	5344.65	1297.16	2543.51	8375.12	3205.43	2654.87	3442.89	1256.17	2554.77	6901.55	1163.07	2906.17	5327.98	1236.79	4001.6	4920.35	1302.65	3840.29	5290.23	2390.98	2615.47	3086.62	2174.13	4004.34	10210.8	1375.32	118.216	2582.61	1720.37	189.028	2642.73	1628.68	2204.82	1977.13	1660.98	293.478	3162.8	2042.4	3130.16	7395.93
145.111	3987.25	1762.11	3987.25	1008.49	1927.62	5962.18	2272.35	1976.95	2511.56	942.459	1881.08	4916.43	902.794	2090.82	3921.31	976.625	2906.3	3626.7	1000.17	2686.38	3884.69	1820.71	1939.08	2346.03	1565.06	2857.84	7211.65	1063.4	106.086	1967.14	1290.71	156.346	2060.35	1231.67	1682.12	1552.25	1261.91	250.664	2335.28	1495.95	2335.29	5397.45
145.118	2918.64	1329.39	2918.64	880.277	1512.1	4196.47	1752.15	1564.73	1888.41	788.838	1431.38	3539.59	767.482	1582.89	2848.59	840.485	2172.23	2653	854.975	1983.11	2827.33	1525.35	1498.77	1784.78	1264.42	2105.46	5018.47	911.752	91.0573	1545.31	1065.56	145.363	1558.75	991.571	1310.12	1187.08	1054.34	217.418	1724.76	1195.6	1719.78	3846.44
145.125	2637.21	1260.8	2637.21	898.482	1422.47	3652.71	1704.5	1555.82	1720.47	810.145	1363.21	3145.5	821.568	1537.11	2650	894.742	2007.35	2478.26	881.346	1862.29	2631.45	1490.3	1478	1587.46	1240.4	1945.75	4357.33	933.714	96.7161	1394.44	1035.66	140.652	1369.86	982.27	1254.44	1088.52	1089	219.771	1534.66	1170.88	1548.01	3223.33
145.132	2348.73	1131.5	2348.73	781.436	1283.96	3406.69	1562.65	1475	1550.32	708.417	1220.49	2955.83	731.892	1411.05	2620.1	790.58	1835.1	2329.93	756.471	1672.27	2515.26	1259.13	1343.56	1402.93	1069.74	1754.08	4118.34	834.797	87.6792	1232.96	910.924	143.522	1225.83	882.23	1179.51	996.16	961.653	195.853	1402.76	1019.8	1361.43	2840.6
145.139	2117.82	1013.47	2117.82	696.112	1153.6	3037.26	1346.51	1330.92	1386.83	610.192	1073.89	2648.15	660.447	1252.51	2450.35	685.789	1634.84	2129.3	668.92	1474.6	2293.75	1081.88	1217.48	1269.37	899.606	1531.08	3734.21	742.291	82.3124	1097.96	791.543	123.562	1140.83	785.812	1134.56	905.81	842.613	180.649	1271.19	893.345	1202.01	2501.66
145.146	1713.62	784.422	1713.62	552.236	916.943	2375.55	1035.93	1093.67	1094.1	471.202	842.547	2082.01	509.993	978.306	1980.12	535.421	1291.17	1691.47	535.029	1141.7	1834.47	889.901	984.651	1001.83	715.931	1183.56	2967.23	589.399	67.7315	889.539	619.442	102.542	955.097	620.368	920.22	779.982	677.801	149.283	1006.02	694.436	942.104	1962.89
145.153	1408.56	660.81	1408.56	470.78	764.472	1860.87	869.045	898.264	906.882	427.359	719.468	1629.94	446.821	819.299	1535.14	464.495	1067.57	1333.52	463.62	951.484	1458.88	773.955	831.717	811.497	630.704	983.361	2257.74	493.526	64.3047	716.177	525.44	84.1207	771.738	522.381	747.887	601.262	587.44	131.254	818.666	587.659	786.815	1548.69
145.16	1347.78	685.913	1347.78	499.322	782.649	1795	929.753	901.563	917.452	451.858	751.326	1602.49	457.913	850.234	1425.31	490.629	1085.99	1326.92	494.387	996.836	1382.9	802.179	844.234	839.271	676.256	1028.01	2100.91	506.255	63.3684	752.539	567.441	89.9281	747.075	545.753	722.23	585.822	605.208	136.49	837.823	624.611	823.725	1530.81
145.167	1270.7	642.78	1270.7	464.164	742.54	1725.89	885.493	825.483	869.482	416.56	701.6	1535.44	432.841	794.389	1321.71	443.733	1019.73	1213.77	451.14	955.71	1288.08	739.529	781.585	801.568	636.099	983.718	1979.02	472.465	57.0031	709.026	521.975	80.5516	688.707	507.769	663.664	553.625	556.608	128.779	796.273	587.874	775.637	1464.59
145.174	1135	553.811	1135	401.876	637.124	1558.45	772.786	732.127	778.168	362.571	617.575	1379.82	368.361	700.243	1184.79	384.798	895.285	1054.94	394.591	843.445	1147.28	662.429	688.747	714.817	558.872	871.711	1799.37	406.207	51.3925	636.012	453.194	70.1595	614.026	441.344	582.621	487.928	483.521	106.985	714.516	509.681	679.377	1324.54
146.049	2991.14	1428.67	2991.14	2444.92	2331.7	6693.81	546.847	336.241	406.469	384.934	572.181	1033.16	1056.52	1917.59	2732.69	3533.41	3652.09	4995.31	919.746	3255.5	1962.1	433.995	313.016	372.616	3933.06	4992.18	4869.02	267.254	34.7066	331.663	3166.47	85.5237	836.954	875.216	655.806	564.66	314.799	51.6153	359.064	2657.57	1390.54	4091.23
146.056	11097.9	4769.29	11097.9	7751.37	8138.15	23020.9	1099.28	716.861	926.949	951.24	1690.19	2905.19	3256.69	6561.24	9392.7	10795.6	12167.3	18278.1	2844.71	10877.4	6939.26	871.863	667.241	815.213	11955.9	16584.9	15586.2	492.891	45.6959	712.146	9969.11	330.534	3676.88	2825.77	2824.72	2042.45	614.555	81.3113	779.373	7966.22	4646.56	14301.9
146.064	27377.6	10683.8	27377.6	15668	18752.9	54643.5	1567.91	1119.1	1568.32	1767.92	3535.28	6149.57	6718.29	14912.8	22467.5	22071.6	27532.6	44935.1	5858.82	24650.1	16791.8	1372.15	1132.57	1447.81	24474.2	37136.8	36100.4	709.248	61.0221	1206.3	21176	866.537	10447.3	5921.67	7540.44	5037.27	1014.68	124.891	1337.47	16391	10630.8	34513.1
146.071	48975	17643.8	48975	22694.4	30509.8	94715.6	1905.35	1512.14	2194.31	2432.12	5508.38	10034.6	9906.44	24411.1	39503.9	31938.3	45074.5	79682	8550.43	40228.1	29482.1	1916.45	1503.34	2099.23	35744.8	61259.3	61374.2	949.44	87.8729	1759.62	31747.9	1503.93	20937	9014.79	14132.4	9216.26	1338.13	195.883	1817.99	24009.4	17132.6	60320.4
146.078	61340.1	20176.6	61340.1	23277.3	35070.3	116598	1859.13	1605.5	2454.93	2460	6268.35	11923.3	10225	28143	49585.2	32566.5	51829.4	98086.5	8720.47	46374.2	36050.5	2304.23	1596.27	2322.72	37013.5	71445.3	75451.9	1040.32	97.6135	1952.08	33937.6	1768.2	28997.3	9738.56	17905.6	11610.4	1405.03	226.522	2013.43	25405.9	19700.7	74418.9
146.085	57606	17186	57606	17614.7	30168.5	106908	1804.8	1507.68	2348.91	1980.9	5433.07	11193.7	8080.11	24308	46117.9	24763.5	44621.1	90801	6825.85	39843.6	33270.2	2581.41	1465.78	2431.45	28994.5	62098.9	69694.1	1182.1	110.894	1934.28	26882.7	1609.7	29494.2	7876.34	16890.1	10924.4	1284.28	276.8	1860.28	19871.5	17141.4	68469.4
146.092	42690.2	11618.4	42690.2	11277.3	20709.8	76921.3	1713.2	1416.55	2141.35	1484.35	4102.25	8964.81	5503.94	16859.1	33999.9	15953.9	30756.2	64946	4702.09	27366.9	23891.4	2618.77	1255.3	2229.75	19078.5	43261	50334.4	1219.89	117.009	1839.81	17743.7	1126.86	22759.7	5294.92	12117.1	8121.43	1113.5	286.297	1597.49	13006.2	11835.6	49286.8
146.099	27687.9	7367.69	27687.9	7067.4	12937	48166.9	1455.6	1218.58	1824.27	1083.13	2856.71	6683.52	3661.13	10708.2	22138.7	9982.81	19242.1	40537.1	3184.03	17041.1	15315.5	2268.51	1021.36	1933.59	12114.6	26820.3	32187.2	1044.97	105.571	1635.29	11011.8	762.825	14826.2	3399.56	7651.66	5562.79	903.282	280.831	1313.26	8030.75	7401.74	30823.7
146.106	18720.6	5173.95	18720.6	5345.03	9051.97	31406.7	1123.75	972.62	1458.44	849.588	2185.86	5044.78	2766.88	7528.97	14877.7	7364.26	13287.1	26339.7	2465.35	11763.8	10375.6	1712.27	801.903	1553.93	8815.76	18023.7	21094	811.772	91.9542	1337.39	7965.37	584.387	9788.2	2554.74	5209.31	3881.79	713.616	216.895	1044.39	5864.07	5207.64	20459.1
146.113	13737.8	3922.62	13737.8	4010.8	6863.69	22865.4	813.748	719.857	1074.49	657.851	1655.02	3686.97	2102.01	5672.81	10794.4	5501.62	9941.17	19458.9	1860.14	8790.51	7745.67	1241.66	631.029	1184.55	6580.55	13336.8	15410.8	593.171	72.1239	1016.54	5951.62	483.469	7137.87	1949.54	3988.85	2927.67	558.1	170.649	805.283	4380.95	3997.83	15123.6
146.121	9900.51	2810.92	9900.51	2793.68	4872.25	16526.2	677.1	614.115	860.047	536.327	1300.01	2763.4	1558.03	4052.25	7820.44	3751.43	7001.84	14037.2	1401.91	6168.95	5683.36	1029.61	539.152	888.142	4495.44	9461.02	11162	506.946	64.4056	796	4107.81	385.513	5374.35	1443.85	3022.53	2191.69	475.524	142.414	652.3	3029.61	2955.09	10944.1
146.128	6371.84	1857.24	6371.84	1882.58	3137.41	10369.1	585.639	548.561	692.562	439.544	952.432	2025.03	1128.67	2659.73	5100.34	2490.59	4445.41	8814.97	1027.57	3884.25	3729.28	881.506	465.609	711.717	2958.26	5869.11	7201.4	420.609	57.1161	642.649	2661.25	281.846	3536.81	1008.26	2019.35	1505.72	426.073	128.031	532.123	1962.08	1933.22	6852.7
146.135	4668.84	1502.2	4668.84	1697.14	2510.58	7273.27	512.353	489.696	605.205	397.547	827.699	1688.43	999.811	2122.38	3724.73	2174.8	3459.45	6215.15	941.358	3026.74	2839.53	744.046	415.229	637.073	2524.57	4339	5162.1	379.196	55.276	560.712	2222.59	248.488	2495.36	883.776	1553.23	1175.49	381.174	114.067	481.185	1675.82	1550.85	4952.54
146.142	4130.44	1402.55	4130.44	1639.62	2365.33	6397.36	419.342	420.772	510.867	360.671	741.567	1443.77	933.784	1990.62	3258.27	2101.34	3205.42	5587.74	876.195	2835.55	2568.63	599.656	377.107	529.428	2411.9	3974.66	4528.26	316.027	44.0441	482.81	2137.04	239.601	2125.31	833.202	1445.96	1068.1	330.935	97.6442	415.203	1595.24	1468.95	4453.52
146.149	3745.95	1229.99	3745.95	1410.22	2097.87	5806.59	346.566	344.892	424.958	306.768	634.826	1202.7	803.255	1744.81	2909.63	1784.6	2807.4	5070.55	750.828	2493.33	2290.82	508.091	313.148	442.927	2063.19	3572.55	4078.89	262.442	41.2192	373.039	1851.24	212.002	1935.05	722.913	1309.89	946.916	275.73	81.9618	343.764	1372.15	1309.84	4026.86
146.156	3418.61	1032.45	3418.61	1155.62	1775.31	4880.64	345.087	351.621	419.031	286.146	553.055	1090.44	710.396	1489.32	2521.71	1457.97	2361.54	4346.5	652.782	2073.59	1957.15	541.858	277.143	384.966	1736.44	2989.55	3494.52	261.573	47.6155	334.928	1527.24	178.684	1737.9	614.77	1144.84	855.282	271.48	101.107	300.52	1123.07	1116.87	3394.1
146.163	3326.33	879.518	3326.33	1034.15	1565.65	3871.13	369.915	411.969	512.844	309.85	535.229	1075.73	719.936	1329.27	2150.59	1259.09	2000.06	3478.39	643.837	1721.67	1645.64	664.671	259.935	412.819	1563.96	2482.93	2851	324.335	65.9758	326.807	1300.54	172.099	1455.71	558.109	969.211	832.978	288.523	148.187	294.078	954.93	961.429	2749.21
146.17	3826.1	812.546	3826.1	1011.97	1590.38	3285.27	413.438	526.796	692.117	340.215	556.793	1178.93	792.28	1381.42	2069.71	1194.77	1867.09	3028.53	664.303	1564.68	1511.62	833.976	263.889	457.116	1571.34	2314.28	2585.57	390.101	85.421	352.274	1246.16	187.325	1378.26	552.247	936.678	989.374	325.085	227.082	315.647	878.022	948.928	2407.02
146.178	4274.15	735.824	4274.15	876.951	1564.14	3052.76	408.949	586.343	835.163	315.939	517.269	1168.69	755.643	1327.65	2010.84	1102.1	1753.36	2827.09	603.486	1470.56	1382.6	878.305	231.638	478.496	1490.15	2191.96	2433.66	394.704	108.169	331.306	1171.78	180.179	1337.74	485.235	841.451	1039.62	320.595	277.003	294.146	827.693	859.548	2222.53
146.185	4142.34	639.335	4142.34	751.089	1353.11	2826.54	343.942	518.615	783.487	250.48	413.524	981.013	600.074	1165.14	1807.88	955.403	1609.42	2694.88	483.328	1343.18	1251.23	746.795	186.471	384.836	1301.75	2031.62	2228.6	323.062	96.775	274.874	1025.04	142.077	1221.87	399.057	703.593	947.065	260.855	255.34	251.442	723.488	727.49	2077.84
146.192	3262.13	533.426	3262.13	622.431	1082.35	2422.26	265.143	389.546	578.391	206.019	341.906	790.636	479.92	940.047	1514.78	782.136	1330.73	2303.63	399.673	1112.53	1039.73	546.82	155.258	318.217	1023.67	1679.26	1853.48	241.746	75.8287	232.886	827.575	120.648	1034.37	330.975	595.367	747.375	202.366	192.034	202.094	588.805	601.307	1789.02
146.199	2421.2	480.651	2421.2	575.485	917.626	1959.84	236.998	316.752	448.279	192.409	321.513	691.614	436.09	795.053	1235.76	677.7	1090.87	1840.02	381.542	931.136	906.429	436.877	160.552	287.789	870.785	1343.25	1536.83	206.153	55.9375	213.95	718.018	118.269	889.027	322.769	561.49	626.485	184.832	137.741	193.561	504.255	557.587	1460.38
146.206	1827.23	433.614	1827.23	521.568	804.95	1680.88	212.076	264.511	367.423	175.077	290.677	598.781	388.554	685.53	1034.92	648.706	953.581	1538.67	352.206	823.142	780.187	369.092	153.09	253.055	800.571	1154.49	1310.1	184.432	48.8126	195.745	661.233	109.635	736.83	289.502	494.706	499.034	166.89	111.525	173.583	486.466	496.184	1256.23
146.213	1609.65	390.566	1609.65	461.717	718.054	1742	183.698	231.203	318.958	144.831	234.768	469.1	330.353	624.5	940.812	605.215	917.624	1560.62	282.616	813.882	703.637	328.885	131.767	202.805	749.609	1194	1264.2	156.127	48.184	162.782	612.894	86.0673	599.665	235.72	390.579	411.732	147.382	106.652	149.815	453.987	412.303	1245.05
146.22	1473.29	373.836	1473.29	412.897	675.772	1812.89	150.869	187.259	245.274	128.29	198.173	391.015	282.733	581.363	931.827	555.166	884.114	1538.19	244.19	785.079	667.418	256.029	110.633	163.323	667.639	1172.32	1265.84	126.063	41.3816	139.54	586.042	79.6984	595.718	210.838	369.177	366.326	121.557	87.0943	125.377	424.768	382.188	1228.35
146.227	1274.65	324.672	1274.65	356.891	586.236	1665.18	131.993	156.738	206.516	114.885	181.714	339.185	252.671	502.966	831.406	476.701	799.1	1447.84	224.483	699.142	608.73	213.332	108.302	154.087	575.823	1023.59	1149.56	112.484	31.7206	129.327	505.105	74.856	552.557	192.791	336.646	311.467	111.742	65.813	113.483	381.106	335.344	1131.19
146.235	1090.04	315.633	1090.04	369.942	535.243	1391.38	136.989	160.291	201.769	123.009	195.518	357.904	259.482	462.426	734.772	454.428	710.543	1230.43	245.661	611.711	562.191	221.349	117.555	159.153	530.392	897.825	989.354	116.658	31.8271	131.645	476.177	78.5324	501.082	205.463	337.211	288.96	114.84	63.7187	119.571	347.731	340.389	996.665
146.249	1012.69	312.591	1012.69	366.01	536.625	1420.67	123.176	137.523	167.562	104.023	167.098	307.168	234.09	461.721	713.669	476.344	713.245	1209.96	205.557	641.785	531.403	187.896	97.8233	129.973	561.783	930.859	993.062	98.1949	31.8056	113.113	491	64.8192	446.755	182.578	302.352	264.988	98.9903	61.7179	104.804	367.064	316.287	958.63
146.256	1035.07	304.959	1035.07	349.159	534.677	1511.48	114.795	129.394	159.288	103.14	164.337	298.165	228.324	451.703	733.501	461.82	727.21	1305.51	208.359	644.168	545.693	168.67	97.6564	130.086	537.655	953.621	1032.13	93.2365	27.3035	114.205	479.886	66.7649	472.838	182.233	309.918	254.991	96.3436	52.1338	101.632	361.977	318.714	1008.19
147.055	1756.57	585.76	1756.57	760.483	887.615	2319.67	413.446	286.158	379.512	220.31	312.418	564.985	470.682	684.524	1092.82	939.901	1055.78	2348.38	447.73	1120.6	918.44	358.566	273.875	307.058	1738.27	1572.74	1571.86	243.115	28.0445	283.714	955.757	107.878	496.01	381.694	522.266	363.209	274.339	61.3566	334.186	945.217	608.21	1759.94
147.063	3231.52	1156.12	3231.52	1272.67	1598.62	4588.92	661.061	468.648	634.565	360.779	563.269	1031.95	754.13	1391.71	2251.94	1695.52	2129	4300.22	705.352	2215.95	1847.04	569.961	455.459	571.867	2665.06	3100.3	3277.01	431.927	41.7151	441.609	1728.38	158.006	990.168	721.776	905.432	615.56	449.84	77.2388	543.563	1605.47	1153.06	3309.54
147.07	5214.21	1865.34	5214.21	1934.72	2576.45	7711.38	942.546	700.54	966.597	525.705	867.443	1686.35	1088.24	2381.11	4049.71	2551.7	3543.35	6931.25	1025.27	3607.41	3130.41	800.953	654.462	844.337	3620.66	5093.9	5724.4	687.789	50.5876	622.812	2658.99	225.643	1810.42	1089.84	1465.43	1074.61	618.388	104.062	818.62	2287.36	1840.75	5572.32
147.077	6799.66	2295.42	6799.66	2176.96	3235.78	10116.2	1032.95	813.064	1171.45	580.717	1088.7	2181.23	1260.18	2989.96	5586.91	2961.8	4625.7	8921	1116.38	4460.97	4176.89	941.468	808.371	1064.61	4045.15	6365.3	7681.65	1018.95	57.8654	788.565	3138.13	251.805	2574.44	1304.21	1912.09	1475.17	694.501	133.079	994.156	2617.1	2268.96	7216
147.084	7528.11	2385.15	7528.11	2003.88	3365.4	10896.9	1007.43	839.772	1207.84	599.453	1194.42	2631.81	1227.51	3140.83	6056.06	2730.11	4759.75	9723.46	1119.32	4483.6	4653.88	995.738	853.333	1179.07	3840.29	6363.24	8402.74	1248.41	66.9574	875.387	3105.13	256.094	3118.91	1289.73	2089.75	1535.46	671.076	143.744	1007.34	2449.13	2391.68	7812.41
147.091	7369.3	2138.12	7369.3	1639.23	3008.21	10202.1	875.626	792.619	1087.43	712.502	1320.11	3350.39	1106.5	2706.52	5729.06	2314.83	4297.4	9267.01	1059.27	3841.02	4655.49	1042.03	830.825	1033	3289.65	5258.86	8127.79	1241.99	70.323	876.749	2792.97	239.988	3360.72	1190.95	1956.5	1494.8	620.724	152.174	920.281	2142.34	2314.58	7354.68
147.098	7517.59	1937.01	7517.59	1380.24	2841.59	9923.51	722.46	779.761	935.712	825.158	1605.17	4574.96	1017.81	2375.36	5468.84	2003.51	3920.13	9375.01	1070.24	3133.01	4914.1	1061.06	799.416	985.779	2814.17	4197.16	8438.02	1027.43	69.5194	856.545	2680.24	229.116	3784.6	1129.46	1973.2	1466.45	587.224	143.641	807.641	1913.28	2325.09	7193.49
147.105	8084.37	1896.98	8084.37	1268.64	2848.53	10348.7	655.599	811.265	825.299	858.707	1839.95	5880.57	1013.39	2203.08	5731.06	1886.84	3888.66	9896.29	1058.12	2806.14	5564.74	1052.23	841.1	885.271	2453.19	3676.96	9184.23	858.675	63.3103	804.253	2649.98	235.488	4510.06	1140.92	2217.45	1535.85	590.265	145.356	768.227	1813.06	2397.38	7471.38
147.113	8094.91	1826.23	8094.91	1129.58	2668.18	10012	627.106	879.955	774.879	798.494	1756.57	6112.52	930.033	2062.41	5562.27	1629.15	3584.17	9825.06	996.737	2463.88	5698.6	1028.7	828.406	903.707	2129.71	3219.3	9202.97	756.697	66.1558	790.96	2400.54	230.386	4895.9	1092.97	2344.44	1596.22	580.621	148.489	752.214	1566.17	2356.29	7280.56
147.12	6598.83	1473.76	6598.83	889.131	2207.92	7908.25	599.039	827.275	723.841	666.306	1414.01	5073	793.147	1711.2	4642.12	1249.66	2826.48	7803.62	783.987	1977.3	4714.39	961.48	736.742	744.279	1695.59	2524.37	7436.25	685.045	72.1568	697.793	1857.35	205.665	4241.15	910.153	2057.14	1385.8	536.417	152.188	687.832	1276.97	1928.67	5889.82
147.127	4749	1144.56	4749	732.622	1661.96	5400.14	557.765	706.213	680.039	561.677	1101.79	3621.92	646.956	1361.69	3470.79	974.012	2041.62	5479.5	655.382	1494.08	3424.19	881.255	621.737	769.688	1355.23	1900.74	5294.64	631.799	81.351	602.248	1382.69	185.028	3125.98	724.278	1617.51	1194.6	483.31	157.542	622.925	998.335	1430.2	4222.15
147.134	3438.22	886.506	3438.22	613.34	1290.41	3696.99	476.125	578.161	583.583	440.881	855.162	2588.62	540.824	1057.01	2538.48	807.364	1541.1	3685.61	538.485	1149.18	2465.94	725.39	510.071	622.263	1076.68	1452.91	3614.52	508.432	69.7915	520.95	1090.08	147.368	2170.42	591.101	1188.91	966.592	408.798	134.602	551.086	776.88	1087.27	2939.86
147.141	2600	718.176	2600	520.971	1031.08	2846.86	381.932	464.956	471.64	352.369	656.922	1986.85	434.66	852.59	1913.35	657.301	1222.9	2866.09	445.413	926.66	1901.26	556.542	399.283	494.418	847.828	1167	2753.79	380.119	58.8696	427.421	870.283	126.779	1643.19	482.723	918.33	774.693	327.549	110.909	440.023	622.153	867.215	2273.96
147.148	2127.01	626.841	2127.01	461.32	884.492	2349.61	332.107	404.923	417.845	323.252	562.464	1635.96	390.029	736.031	1581.68	572.071	1035.21	2325.21	388.74	806.747	1585.04	461.528	358.149	394.298	740.927	987.922	2254.89	328.646	50.519	356.486	732.133	110.147	1363.35	422.535	799.203	615.478	279.383	91.2367	371.947	553.222	748.614	1895.67
147.155	1571.35	483.784	1571.35	393.489	665.92	1718.28	274.665	323.941	327.612	261.755	440.53	1205.63	317.586	572.957	1213.4	468.979	791.96	1723.93	317.33	649.913	1192.65	379.049	290.525	352.012	608.856	779.917	1676.42	282.164	47.1244	283.53	564.225	94.7211	1024.95	328.629	637.658	488.946	235.356	82.1735	298.45	434.452	566.192	1420.09
147.163	1276.37	396.777	1276.37	348.745	571.502	1311.16	247.448	283.878	288.339	218.738	372.856	936.266	287.775	495.28	982.672	415.734	661.495	1317.27	284.157	545.326	932.405	341.298	254.546	284.903	543.066	659.028	1281.01	249.463	39.149	244.891	481.625	79.2399	760.106	287.37	524.662	414.831	208.837	76.4588	259.015	373.858	465.643	1103.41
147.17	1182.18	364.095	1182.18	321.176	527.902	1177.08	220.494	255.38	269.878	208.37	329.24	837.918	267.737	462.164	848.48	383.403	615.069	1174.7	262.553	507.061	820.655	319.158	220.896	262.996	507.878	610.772	1116.6	219.646	38.2972	225.106	452.362	77.5104	658.726	263.328	446.579	367.448	189.038	75.0254	227.921	345.65	434.605	998.574
147.177	1142.9	337.419	1142.9	291.706	493.949	1110.26	207.677	245.581	261.191	193.919	311.946	777.445	258.496	424.286	777.849	356.346	574.611	1105.7	243.456	478.27	754.047	293.066	202.994	232.966	476.355	581.053	1046.07	201.679	38.5977	199.095	420.901	68.8595	615.84	241.044	412.213	341.684	175.644	71.6888	207.783	323.608	408.445	925.234
147.184	1047.44	286.764	1047.44	252.317	417.847	966.821	177.281	219.184	232.249	171.21	270.254	683.694	216.358	372.072	694.858	298.009	496.674	969.946	207.136	408.896	663.955	263.546	180.648	215.369	400.266	502.69	923.378	185.382	38.7458	172.809	354.088	66.2501	552.564	202.239	360.59	314.377	154.44	69.8021	180.317	271.414	343.943	815.632
148.058	1729.95	623.977	1729.95	755.668	1030.15	2688.45	481.217	346.376	461.865	234.297	321.938	675.929	536.8	902.292	1495.9	1072	1427.08	2380.13	446.921	1267.16	992.73	592.792	291.84	421.366	1343.91	1893.33	1931.69	732.271	53.8958	961.077	1141.55	74.3135	763.237	393.818	454.125	492.689	236.896	58.1974	387.994	844.978	624.058	1878.18
148.065	3310.21	1095.61	3310.21	1221.33	1825.81	5157.12	660.819	471.991	697.26	398.355	646.867	1333.02	897.569	1636.62	2839.71	1693.96	2607.37	4380.99	723.529	2253.35	1874.18	855.939	356.011	590.682	2193.99	3411.41	3644.5	883.903	65.1939	932.236	2045.07	122.099	1579.17	672.69	854.597	938.967	299.552	65.4184	418.729	1472.88	1160.07	3676.37
148.072	5104.35	1681.52	5104.35	1549.62	2544.09	8146.37	808.392	603.006	936.107	699.963	1099.56	2600.96	1157.7	2250.35	4317.41	2101.52	3730.22	6657.01	1029.74	3216.97	3111.33	1049.75	434.661	755.881	2785.97	4839.74	5701	976.463	76.1213	972.999	2923.89	203.084	2700.04	1094.53	1548.05	1528.4	362.251	92.0767	492.444	2243.41	2046.79	6236.15
148.079	6556.93	2331.8	6556.93	1763.5	3080.8	11241.4	791.803	666.754	1019.53	1083.18	1853.37	4564	1317.46	2572.88	5595.97	2234.25	4603.59	8447.52	1297.85	3865.28	4624.25	1080.56	503.292	830.274	2965.15	5685.52	8064.79	915.53	75.1352	1000.74	3768.43	288.786	3999.92	1567.35	2622.92	2300.78	384.553	98.049	567.595	3056.82	3320.05	9649.98
148.086	7511.54	2835.79	7511.54	1811.12	3289.84	13831.4	700.066	635.595	972.638	1286.47	2492.44	6747.88	1338.97	2581.48	6474.02	2171.17	4990.15	9690.68	1423.34	4139.6	6194.82	1038.4	535.324	867.864	2894.89	5996.78	10013.3	766.027	71.358	976.128	4271.04	353.954	5243.29	1938.46	3766.97	3120.35	409.603	101.776	605.355	3568.75	4424.86	12756.9
148.094	7526.66	2831.51	7526.66	1625.4	3176.27	14440.1	625.305	597.245	848.548	1247.1	2688.1	7732.76	1243.12	2444.62	6501.96	1942.79	4763.31	9714.89	1329	3955.41	6773.46	994.463	546.724	822.21	2598.91	5612.76	10640.9	648.137	68.1311	923.21	4095.62	371.849	5933.08	1926.88	4397.78	3372.26	388.813	103.917	619.453	3419.25	4735.69	14023.4
148.101	6676.09	2353.72	6676.09	1298.02	2661.89	12377.2	566.649	566.07	747.529	1007.93	2257.39	6894.97	1018.65	2048.46	5667.88	1561.42	3981.32	8588.31	1085.19	3258.65	6009.62	985.168	532.097	805.24	2095.53	4592.27	9298.15	594.211	64.7098	881.447	3223.4	327.749	5552.88	1554.22	3997.76	2986.2	380.333	112.077	592.035	2676.61	3961.06	12308.3
148.108	5308.83	1737.21	5308.83	999.844	2078.26	9212.28	529.395	519.018	672.071	778.295	1686.62	5160.14	788.213	1619.47	4428.78	1179.62	3025.8	6462.5	827.468	2452.31	4571.47	904.951	483.949	735.867	1632.29	3410.97	7021.17	511.395	59.5714	779.794	2306.22	255.127	4360.93	1138.63	2989.34	2259.92	348.253	107.547	513.625	1881.25	2852.58	9047.2
148.115	3931.91	1258.63	3931.91	745.69	1543.04	6344.44	443.48	445.178	558.597	562.36	1218.13	3663.8	614.365	1240.58	3204.43	900.54	2182.09	4578.69	631.143	1760.24	3284.34	773.444	413.961	624.501	1234.33	2387.52	4959.34	426.175	51.3231	649.921	1650.42	184.939	3056.01	830.478	2056.09	1553.7	304.089	100.036	442.909	1329.89	1957.73	6055.19
148.122	2942.72	976.346	2942.72	629.556	1187.49	4547.6	375.528	387.652	474.368	482.794	980.343	2774.95	523.055	981.472	2364.79	749.004	1664.37	3402.1	537.446	1359.53	2461.39	647.231	356.561	518.642	1012.57	1797.13	3644.99	366.978	52.5357	551.387	1308.13	156.845	2241.9	678.922	1558.42	1195.03	267.919	83.4236	392.992	1047.64	1534.79	4327.26
148.129	2421.33	873.287	2421.33	601.103	1049.93	3604.61	362.798	362.212	439.984	452.639	861.395	2304.12	496.067	886.732	1971.03	707.947	1426.13	2880.78	507.082	1200.06	2040.67	596.446	333.257	496.927	922.218	1537.7	2911.99	367.075	51.2987	533.098	1138.08	152.507	1817.76	612.423	1341.36	1058.55	263.096	89.822	369.224	932.673	1320.96	3527.45
148.137	1945.05	702.191	1945.05	524.704	903.367	2798.05	333.672	321.51	400.157	374.152	699.017	1803.38	430.694	757.055	1584.67	592.281	1181.01	2216.76	436.908	999.31	1623.73	504.956	286.79	421.378	781.33	1256.99	2249.01	328.15	46.6106	475.507	917.078	132.156	1479.08	506.892	1096.17	868.053	235.698	82.8028	328.3	735.752	1040.1	2729.87
148.144	1525.7	566.989	1525.7	436.153	742.536	2105.66	283.597	278.479	336.719	304.387	546.706	1362.13	357.737	635.498	1247.7	512.933	943.223	1714.26	362.824	810.535	1259.89	424.527	245.687	349.071	652.251	1009.86	1718.89	275.025	41.0071	395.299	750.512	107.457	1111.47	413.858	835.872	676.623	200.636	67.7435	280.955	594.842	800.643	2017.49
148.151	1263.64	484.502	1263.64	394.634	627.912	1731.94	241.016	238.452	298.013	275.339	475.725	1123.5	319.928	540.397	1014.28	451.587	808.718	1433.51	320.079	698.288	1049	362.912	215.949	295.103	582.232	868.639	1419.44	244.139	38.5444	341.919	656.623	94.5315	908.197	364.027	696.455	562.989	170.445	55.6057	243.109	525.748	690.924	1623.45
149.056	1099.99	1016.73	1099.99	516.664	703.084	1157.95	739.266	430.264	867.449	327.43	389.218	1000.95	339.203	826.975	1243.68	501.356	702.494	1094.18	411.885	824.905	1191.97	450.293	377.384	653.402	553.706	812.454	1623.35	515.719	63.617	625.735	632.35	112.344	891.818	599.259	423.646	825.903	456.657	126.584	684.911	627.728	989.743	1551.61
149.064	1440.18	1046.36	1440.18	620.379	883.146	1688.58	740.235	490.819	860.533	382.692	470.182	1372.62	427.986	895.457	1506.72	605.482	885.02	1543.45	501.588	985.956	1416.65	625.377	440.37	700.818	702.163	1009.79	2074.5	572.593	66.8686	628.656	769.26	123.688	917.6	654.934	573.789	927.136	494.32	145.215	679.75	725.479	1141.67	2075.9
149.071	1908.62	1112.53	1908.62	714.092	1121.99	2345.55	768.12	577.903	963.743	424.129	602.681	1767.46	478.241	1043.26	1811.86	693.038	1124.61	2120.57	590.24	1129.61	1765.89	887.561	592.914	840.88	849.575	1246.4	2692.17	652.146	82.4018	776.913	957.97	142.227	1089.34	740.967	777.619	1090.35	541.658	177.379	751.207	853.118	1328.35	2754.78
149.078	2248.29	1103.64	2248.29	681.409	1135.19	2787.58	698.831	617.994	944.652	411.72	605.572	1954.04	468.967	1034.14	2007.97	679.514	1198.09	2573.63	560.385	1172.27	1953.58	1086.22	714.713	891.464	925.457	1318.95	2952.04	714.846	83.8247	962.987	994.779	164.594	1222.75	711.621	889.529	1111.4	546.243	174.928	778.712	850.584	1321.92	3241.7
149.085	2352.92	1004.69	2352.92	648.804	1112.08	2927.75	655.157	610.711	919.629	425.975	671.114	1967.28	479.441	1007.75	2070.99	661.537	1192.6	2706.78	530.899	1167.04	2012.77	1169.47	831.512	1019.79	935.807	1349.63	3002.24	751.555	80.2013	1135.78	981.075	148.66	1308.71	678.756	952.425	990.849	527.787	164.205	797.55	834.811	1298.29	3351.08
149.092	2306.71	946.073	2306.71	601.312	1011.37	2894.44	610.504	588.441	828.83	413.994	670.419	1955	455.584	894.569	2042.16	640.948	1127.41	2591.45	503.837	1095.77	1930.44	1051.28	813.138	1009.44	848.674	1254.59	2865.38	711.339	79.9151	1062.91	949.085	135.991	1358.81	638.317	963.983	946.248	502.532	142.75	755.112	809.182	1209.27	3112.15
149.099	2086.52	846.146	2086.52	553.804	941.71	2666.67	582.391	576.176	738.023	404.626	667.254	1854.7	434.106	852.534	1879.86	610.073	1077.69	2411.51	485.531	971.828	1834.36	911.061	738.438	895.838	771.887	1129.96	2699.4	627.052	76.4138	966.563	877.398	136.819	1313.15	611.844	935.978	929.005	492.193	134.418	685.049	753.377	1106.78	2780.32
149.107	1808.95	750.529	1808.95	476.087	809.207	2280.52	507.898	541.231	668.467	339.309	576.303	1578.62	396.318	761.715	1683.17	536.66	925.566	2064.32	415.881	808.663	1633.76	758.849	622.623	720.368	678.897	923.039	2293.13	527.826	69.5734	767.229	725.311	126.627	1158.04	526.858	820.876	822.258	456.468	133.368	567.609	601.15	915.938	2345.52
149.114	1653.64	635.999	1653.64	402.665	696.708	1882.68	438.98	519.04	607.632	311.711	517.401	1373.36	347.935	656.748	1548.54	451.009	788.013	1813.69	357.973	712.848	1472.11	723.44	580.525	690.675	648.641	783.432	2000.8	448.166	65.8905	710.05	591.581	115.696	1014.09	455.296	710.48	678.812	431.559	127.915	554.734	503.15	760.304	2053.19
149.121	1512.48	548.961	1512.48	360.806	591.478	1568.2	402.86	461.53	566.825	271.919	435.594	1185.11	307.567	554.886	1435.39	406.863	658.444	1523.91	322.698	600.149	1304.71	661.87	527.893	684.974	583.032	646.053	1762.35	400.691	60.119	631.275	514.387	95.8298	851.974	378.842	566.977	618.262	384.89	114.374	525.698	426.295	626.086	1717.56
149.128	1359.37	531.135	1359.37	374.101	560.075	1370.45	424.849	440.466	560.481	296.03	441.844	1047.5	325.422	557.112	1376.32	419.948	622.863	1443.44	331.936	559.631	1224.55	606.518	478.162	620.66	519.627	614.899	1642.13	412.273	70.0654	588.476	525.345	107.079	763.873	393.195	499.632	624.753	403.771	115.255	508.054	443.666	591.606	1503.75
149.135	1273.77	631.031	1273.77	457.863	670.891	1319.79	520.677	480.854	656.452	362.759	489.347	1099.48	383.786	638.144	1376.33	493.866	695.722	1338.26	414.082	608.889	1299.74	621.068	456.05	666.009	488.301	663.14	1613.09	486.398	87.9459	628.615	630.938	134.831	818.625	483.624	519.042	734.373	482.163	152.996	576.015	501.625	668.992	1469.61
149.143	1158.16	690.238	1158.16	441.283	678.481	1165.76	551.664	480.287	699.096	371.59	522.894	1102.02	377.529	670.268	1319.29	485.121	699.931	1167.96	412.433	626.837	1272.51	617.828	428.739	649.577	456.303	678.505	1468.11	494.737	98.4945	660.508	632.036	157.23	844.429	506.559	519.323	833.343	493.784	159.742	656.709	505.251	705.093	1368.03
149.15	1067.26	652.576	1067.26	405.168	660.039	1064.75	528.663	467.151	719.522	339.676	487.969	1039.1	329.202	619.857	1208.21	428.325	672.16	1029.05	368.604	591.442	1171.97	565.457	404.344	632.221	405.945	620.076	1301.56	466.85	89.3364	643.939	572.405	145.452	870.76	449.671	508.534	822.901	451.174	156.866	661.196	441.416	694.868	1270.36
150.073	1529.47	508.319	1529.47	369.273	524.534	1189.09	538.343	558.792	724.896	197.961	333.062	695.742	281.93	460.786	979.615	346.916	531.195	1517.57	254.911	723.377	892.012	871.757	646.621	932.712	811.747	744.11	1171.14	712.272	63.3593	1028.11	516.756	63.4137	560.319	375.63	376.837	406.565	471.899	123.001	579.458	462.651	575.731	1558.52
150.08	2190.02	753.184	2190.02	482.723	688.21	1713.27	742.789	788.694	1050.61	237.896	472.076	1036.97	370.287	636.206	1381.04	450.908	694.615	2394.91	342.792	1030.89	1322.75	960.832	859.444	1209.94	1053.09	984.103	1695.07	816.616	71.0012	1227.54	626.595	77.7388	796.255	539.686	587.736	573.845	613.349	132.056	821.108	619.017	858.135	2384.55
150.087	2816.28	885.627	2816.28	500.093	801.114	2062.05	829.822	954.521	1216.96	256.834	556.962	1246.36	406.551	726.178	1629.06	472.982	801.932	2928.29	363.969	1202.49	1652.44	946.876	925.146	1342.58	1175.74	1084.13	2017.18	793.147	80.0868	1274.77	618.787	84.8315	903.803	604.01	708.237	629.539	699.2	132.177	1004.68	725.237	1037.58	2950.73
150.094	2989.93	877.421	2989.93	468.777	748.905	2085.01	760.054	919.596	1238.07	246.487	558.935	1234.92	357.302	731.192	1751.84	469.545	815.455	3165.47	333.067	1197.99	1684.24	952.317	925.4	1360.69	1262	1081.54	2042.11	675.733	80.4979	1199.5	566.332	85.6021	961.123	560.604	734.376	596.619	676.051	131.331	1034.94	655.389	1009.61	3033.22
150.102	2695.55	716.746	2695.55	379.936	670.583	1822.91	599.924	782.239	1011.42	219.451	472.45	1055.7	314.207	633.232	1591.38	421.646	725.483	2612.73	277.735	1015.77	1446.06	819.64	811.748	1177.48	1137.69	959.426	1810.32	525.623	68.2032	1015.26	480.536	74.7619	828.565	437.971	608.455	580.328	544.177	108.159	884.331	518.416	807.006	2600.57
150.109	2246.37	594.493	2246.37	322.931	584.925	1508.56	491.51	615.546	838.497	183.843	407.174	874.421	269.942	559.103	1276.08	371.403	648.093	2115.95	246.685	811.123	1182.75	706.371	675.033	971.112	998.695	833.039	1469.51	436.22	57.4326	844.925	415.573	72.9966	712.823	352.208	523.344	505.956	452.67	96.7831	689.828	408.594	634.915	2070.17
150.116	1868.92	496.378	1868.92	289.835	521.093	1264.72	424.069	529.314	702.196	180.462	368.3	760.461	261.501	496.395	1068.17	339.762	584.183	1672.48	231.422	681.785	1001.26	623.529	581.43	832.123	814.828	709.414	1201.11	380.771	58.1233	712.806	358.009	70.4635	604.196	313.786	424.447	427.128	404.972	98.4645	571.972	375.663	541.083	1607.21
150.123	1481.35	403.73	1481.35	259.207	419.386	1049.93	359.861	452.16	567.145	165.605	304.957	642.951	217.029	426.742	902.758	291.122	471.623	1395.18	202.176	561.101	831.048	548.372	468.272	693.613	662.873	565.263	980.262	317.603	54.347	578.124	306.789	59.8438	504.437	268.872	369.345	357.479	360.664	94.9236	476.148	314.887	457.064	1315.87
150.13	1186.96	342.647	1186.96	230.467	361.581	868.863	313.575	387.186	470.807	153.031	265.922	550.306	199.713	364.964	790.309	263.438	400.241	1075.69	183.177	478.63	710.404	468.943	404.217	584.603	549.327	493.09	853.809	282.472	48.7854	504.173	280.349	56.3186	431.319	235.482	308.917	349.713	309.205	77.7726	413.837	265.859	375.47	1080.32
151.085	1400.03	571.255	1400.03	507.961	1006.24	1505.74	708.818	698.368	1027.55	550.553	862.905	1609.32	469.935	827.13	1452.58	508.198	977.584	1162.34	614.763	699.697	1783.35	959.388	559.494	699.412	649.482	1063.25	1412.89	559.37	83.3499	676.296	1007.75	136.198	850.866	459.771	458.428	1215.18	607.803	231.896	860.137	586.391	814.514	1756.21
151.093	1735.84	691.083	1735.84	575.801	1170.86	1855.72	786.222	896.136	1177.3	608.351	1001.43	1847.89	541.753	985.814	1906.52	613.424	1192.43	1476.92	676.892	853.544	2196.71	1112.78	707.703	915.101	782.281	1198.73	1846.24	634.977	104.64	903.893	1050.71	168.266	1067.17	549.083	610.075	1386.96	753.303	249.003	1090.36	661.688	979.955	2156.48
151.1	1844.18	705.204	1844.18	590.257	1081.44	1999.23	762.78	1000.45	1114.68	579.475	983.307	1787.63	567.021	983.505	2111.51	634.496	1193.93	1705.11	639.264	869.865	2234.21	1055.04	822.552	939.942	785.839	1184.15	2136.86	661.27	115.081	910.06	928.432	166.469	1012.81	571.75	729.605	1251.19	778.694	259.052	1122.84	662.586	999.448	2214.67
151.107	1828.8	727.665	1828.8	622.916	1035.84	1992.99	743.073	1054	988.676	599.37	902.816	1718.28	605.33	980.84	2293.45	650.521	1132.11	1759.92	641.476	837.546	2186.81	989.771	866.681	902.271	750.808	1094.65	2297.79	677.488	118.597	867.976	847.127	154.28	956.156	633.738	817.347	1096.2	787.768	244.721	1073.4	654.393	1002	2054.12
151.114	1715.71	702.103	1715.71	630.372	969.52	1907.85	721.288	1019.88	900.704	573.514	838.758	1669.8	595.717	929.973	2277.92	644.034	1059.19	1781.69	597.053	750.911	2045.79	917.001	823.171	832.249	702.092	983.697	2235.59	657.805	107.444	763.111	794.424	168.904	891.704	636.846	851.108	1021.86	778.437	221.583	960.068	651.047	954.169	1894.73
151.122	1583.13	709.117	1583.13	577.453	901.093	1739.72	669.998	916.85	842.254	542.438	756.803	1567.29	552.393	895.501	2014.02	602.562	948.374	1549.54	560.296	701.238	1875.01	889.889	750.102	829.001	716.267	887.377	2057.07	589.311	105.339	741.792	754.878	154.836	849.007	611.038	784.513	956.455	712.632	212.839	875.824	577.451	848.573	1654.47
151.129	1523.16	657.059	1523.16	527.966	859.427	1633.12	641.781	841.85	820.349	490.917	707.98	1467.09	504.459	838.582	1814.51	585.708	859.423	1383.71	505.924	687.932	1712.08	942.426	747.01	926.945	817.967	835.833	1858.72	564.137	100.084	786.064	690.673	150.713	818.574	553.738	717.78	895.376	707.063	209.861	806.852	539.749	761.211	1602.54
151.136	1360.05	554.898	1360.05	459.604	750.303	1389.92	557.492	734.966	733.015	431.875	611.657	1242.03	455.94	721.065	1510.68	518.524	746.838	1213.95	448.796	598.663	1455.31	882.307	688.974	930.212	764.43	734.049	1533.06	477.898	95.0081	701.014	593.673	122.254	691.656	481.908	604.787	766.353	636.083	188.727	720.961	467.824	653.215	1358.41
151.143	1201.29	519.433	1201.29	474.774	689.816	1195.75	541.365	644.639	677.798	431.299	557.371	1090.13	435.698	682.294	1301.27	534.334	701.396	1063.96	441.768	560.665	1280.98	796.124	609.095	853.673	673.524	662.719	1328.76	486.659	88.472	617.74	594.201	136.008	629.896	470.264	522.702	710.739	653.565	172.981	645.343	482.68	611.148	1216.25
151.15	1057.94	604.509	1057.94	510.419	706.686	1048.79	574.12	594.391	652.324	475.5	552.381	1045.45	451.984	735.963	1185.95	561.21	707.536	964.97	477.003	578.67	1264.64	691.469	536.108	793.789	578.286	653.179	1223.36	521.029	96.5375	609.627	638.668	157.477	650.436	513.853	499.006	686.792	707.683	176.535	628.911	498.272	619.844	1094.42
152.072	1238.26	422.486	1238.26	240.819	393.993	879.044	467.52	541.948	635.121	185.234	404.53	555.697	265.753	378.062	720.827	285.828	522.43	1168.97	273.881	691.113	725.796	825.691	537.639	798.088	729.163	622.053	870.025	341.847	75.8298	671.273	327.462	56.8999	274.97	203.247	241.155	310.595	436.142	93.0798	521.355	326.983	445.892	1290.12
152.079	1578.03	474.306	1578.03	273.363	510.54	1235.32	552.303	708.85	859.866	216.946	516.489	755.079	311.273	493.141	967.301	333.326	678.501	1352.29	319.83	860.09	998.402	1043.21	712.857	924.378	874.944	798.887	1211.98	377.432	81.7834	880.574	380.527	73.7914	369.318	236.36	315.844	419.204	522.212	123.316	733.204	373.198	564.812	1643.26
152.087	1730.85	467.956	1730.85	282.506	538.6	1359.8	533.441	743.38	912.948	221.525	536.345	852.976	296.005	533.871	1083.42	327.253	724.146	1318.66	313.052	854.469	1110.56	1025.62	733.56	1040.54	798.077	801.281	1289.64	356.424	77.0751	921.292	411.434	84.3936	440.58	260.395	353.98	465.468	500.001	131.073	814.152	368.312	556.883	1743.25
152.094	1538.03	429.692	1538.03	253.989	518.927	1261.69	468.839	677.086	813.614	208.899	526.305	811.035	283.369	502.918	1074.18	311.801	700.42	1248.07	277.623	745.388	1064.74	884.729	661.937	882.239	714.569	749.216	1237.9	331.711	76.2119	856.605	372.272	82.332	445.736	230.392	348.546	457.727	450.816	128.146	751.424	322.375	518.099	1554.32
152.101	1340.42	385.937	1340.42	237.715	491.301	1079.21	420.8	628.908	706.292	196.306	476.239	725.202	261.781	459.671	1004.35	316.714	615.334	1140.74	261.017	634.355	958.221	849.949	630.993	790.456	687.265	636.62	1079.37	317.744	69.9144	710.377	320.939	73.197	402.689	224.974	332.759	392.073	422.675	118.47	639.283	275.884	448.075	1310.48
152.109	1387.73	379.758	1387.73	259.818	477.887	1063.18	440.642	673.983	708.391	196.029	472.561	697.22	283.315	484.186	1053.68	331.309	617.915	1136.04	279.566	598.573	969.792	948.226	713.632	821.157	799.39	617.359	1079.67	343.96	67.7619	686.873	319.019	75.2161	376.985	225.244	328.54	387.352	468.696	121.679	596.973	300.746	459.29	1194.42
152.116	1506.03	381.979	1506.03	287.087	475.132	1080.26	465.634	725.57	772.138	221.205	441.122	734.305	304.308	507.736	1112.99	375.153	617.183	1162.2	286.104	581.869	960.513	1028.07	815.64	896.103	831.557	592.962	1072.85	352.478	67.9657	734.389	339.183	80.6757	374.596	255.273	355.179	396.31	480.729	131.056	575.04	305.901	432.529	1141.81
152.123	1504.7	402.281	1504.7	313.791	506.622	1102.57	487.362	737.836	786.526	237.898	445.214	771.468	350.17	533.711	1155.88	406.269	614.241	1197.53	323.516	581.782	1008.18	1002.75	853.548	989.689	804.756	594.145	1154.61	366.502	76.2711	725.337	349.938	93.8777	417.107	272.55	379.72	401.852	488.608	131.271	595.253	320.558	434.532	1107.86
152.13	1389.9	372.767	1389.9	341.972	509.484	1047.5	478.239	725.665	682.351	255.283	447.533	767.958	402.711	499.046	1165.44	413.172	559.999	1129.55	357.953	539.356	992.574	888.071	795.347	893.769	721.887	558.091	1186.08	380.38	69.2289	681.78	347.552	85.7213	425.727	301.01	422.244	414.906	458.488	123.787	538.783	322.73	392.511	993.888
152.138	1236.81	334.669	1236.81	331.217	481.628	970.676	466.8	694.119	615.386	246.943	444.268	763.289	404.317	476.074	1089.23	403.398	515.294	1011.33	358.544	474.066	945.227	810.516	719.092	736.384	665.859	504.34	1157.28	364.777	62.9433	571.533	339.508	82.3863	405.27	288.358	454.738	413.256	447.591	115.999	476.382	313.586	367.025	867.078
152.145	1165.08	330.362	1165.08	319.428	444.601	913.182	442.104	695.063	592.604	236.949	402.119	696.71	370.555	445.078	1077.77	376.786	483.04	996.588	322.715	436.638	867.102	868.482	684.479	769.85	658.97	464.527	1093.26	343.745	60.1538	551.193	319.135	81.939	384.246	275.387	460.086	376.088	414.188	116.657	450.978	296.019	330.157	778.369
152.152	1025.85	296.168	1025.85	270.187	395.605	807.416	408.816	610.398	565.655	201.075	344.573	621.607	321.674	421.409	918.284	321.336	430.225	869.885	286.758	412.623	779.604	892.769	651.839	857.537	620.561	419.623	995.676	310.017	58.3704	486.553	287.353	82.9499	367.076	244.066	387.8	343.975	389.024	108.107	437.06	264.274	320.001	706.415
153.062	1192.8	482.615	1192.8	348.359	505.469	1069.03	796.203	554.532	656.077	306.672	459.219	964.654	325.258	561.035	1073.8	347.708	676.394	903.749	325.967	595.53	1046.67	563.957	446.996	522.999	430.631	693.878	1457.26	435.111	48.7881	431.173	512.021	73.6168	381.342	399.969	388.678	489.429	405.372	83.6678	502.312	436.346	682.538	1253.22
153.07	1457.67	535.417	1457.67	353.704	570.982	1263.79	850.664	657.099	787.461	303.135	520.659	1117.61	339.693	624.663	1295.71	392.415	730.824	1094.31	326.882	666.719	1256.43	638.837	531.277	625.561	473.895	784.546	1703.33	457.064	52.1667	506.538	528.526	73.651	468.456	420.258	483.408	574.891	470.978	105.147	648.535	449.731	755.735	1438.34
153.077	1474.52	488.703	1474.52	328.617	566.901	1231.63	752.294	633.248	812.809	277.661	472.63	1047.64	301.496	590.273	1252.14	407.115	695.149	964.985	292.622	657.876	1201.55	630.093	543.145	653.045	498.706	739.741	1631.62	430.556	52.1252	566.633	476.788	81.0007	490.939	380.93	464.412	586.641	507.106	125.368	677.253	451.516	707.322	1451.32
153.084	1324.54	441.995	1324.54	343.374	602.793	1125.74	673.373	571.975	729.969	274.614	453.704	974.326	304.465	578.432	1112.6	468.194	653.397	1002.78	300.551	612.288	1068.68	625.509	517.974	603.766	497.494	659.67	1421.6	412.245	53.3813	551.422	434.037	75.1094	463.352	361.255	411.628	527.923	551.664	124.688	678.26	450.408	654.95	1293.74
153.092	1240.34	485.816	1240.34	405.517	655.167	1150.03	656.947	575.293	735.137	336.863	484.149	993.176	356.349	648.821	1152.62	520.179	707.283	972.367	356.237	647.227	1086.48	717.296	522.86	664.727	550.633	685.595	1385.22	456.701	57.5806	569.038	481.783	86.5815	486.608	408.188	419.719	584.731	608.129	143.189	696.021	500.204	642.42	1265.91
153.099	1300.27	529.324	1300.27	454.04	713.29	1272.38	674.794	623.354	756.003	369.07	548.01	1069.27	410.925	731.301	1259.23	561.321	767.715	1053.66	402.13	699.469	1220.09	840.878	591.853	792.108	645.508	749.068	1414.03	498.636	61.1538	650.748	530.501	85.6296	556.626	435.175	475.847	609.064	658.769	156.355	736.544	478.846	664.728	1296.06
153.106	1354.72	537.109	1354.72	412.193	719.296	1348.94	610.5	655.05	793.038	345.093	551.244	1097.16	380.638	730.057	1297.2	528.425	780.336	1088.76	378.484	715.016	1247.49	972.475	641.758	820.019	726.777	725.348	1440.75	472.486	70.2587	749.924	509.589	109.85	613.013	408.078	452.984	634.758	632.373	166.731	756.587	457.924	609.617	1380.3
153.113	1347.06	477.282	1347.06	383.777	690.765	1377.41	550.043	617.272	779.784	317.56	533.579	1061.6	369.424	675.56	1266.1	509.256	724.996	1170.45	370.289	650.65	1212.37	984.047	682.155	926.1	740.467	705.848	1400.03	433.531	73.1565	779.279	483.229	105.884	585.935	371.675	424.215	571.527	615.053	154.823	740.595	419.458	546.762	1326.67
153.121	1368.89	499.297	1368.89	520.982	788.052	1603.6	590.701	649.915	767.909	414.133	555.966	1246.13	448.682	706.79	1296.67	607.847	741.207	1108.58	451.086	633.052	1313.13	938.287	700.623	892.324	707.918	708.389	1489.89	523.181	75.145	790.161	611.054	115.022	554.741	501.166	445.929	575.916	679.405	165.966	715.802	507.869	559.12	1352.87
153.128	1395.57	672.105	1395.57	716.703	1019.39	2142.99	735.41	770.483	769.641	616.037	652.725	1821.71	626.09	854.908	1511.54	776.502	811.943	1307.34	642.082	676.671	1663.49	882.341	715.511	879.979	706.378	823.685	1878.08	702.554	85.9372	844.146	857.519	146.564	610.601	751.612	589.85	759.391	839.988	179.584	748.764	660.635	660.423	1496.73
153.135	1581.58	890.826	1581.58	912.585	1350.21	2852.05	874.864	946.978	901.882	748.058	786.505	2601.12	742.253	1081.28	1868.97	968.317	958.168	1539.41	798.108	782.341	2190.7	924.385	806.28	872.6	786.293	932.755	2443.88	897.796	113.442	963.272	1100.93	206.591	820.162	991.562	842.562	966.531	1018.81	208.749	876.184	860.78	820.185	1792.52
153.143	1582.98	898.891	1582.98	813.401	1328.68	3035.96	855.747	938.173	921.208	690.046	784.815	2770.64	684.133	1067.89	1929.43	885.043	912.213	1610.12	718.181	738.352	2331.69	885.397	836.968	931.751	777.086	941.87	2590.6	848	117.566	959.887	1050.18	201.91	910.81	944.639	914.241	1089.61	964.186	209.714	885.726	794.141	822.742	1861.07
153.15	1392.11	682.987	1392.11	617.236	1067.84	2512.43	668.028	794.265	781.009	506.731	614.32	2261.01	539.274	841.669	1664.33	667.01	749.727	1344.1	537.369	604.964	1971.34	786.506	721.503	838.91	677.135	753.733	2148.74	656.854	97.0879	861.88	783.554	182.779	807.565	714.43	795.705	907.142	749.043	183.717	765.868	608.575	658.38	1594.19
153.157	1149.91	531.534	1149.91	465.195	793.711	1844.65	523.949	630.836	612.847	409.623	492.964	1645.32	434.791	676.351	1305.17	515.955	606.33	1043.04	427.046	494.01	1491.2	665.566	600.511	755.668	569.61	609.118	1599.29	502.485	81.4581	712.634	590.585	137.108	633.733	533.586	592.992	693.526	594.302	149.212	603.922	451.172	506.51	1235.58
154.063	1074.82	415.583	1074.82	294.194	277.366	537.543	356.495	506.652	585.517	119.079	211.848	399.866	177.994	314.126	729.57	192.634	290.159	1329.43	189.728	440.159	897.056	341.973	341.921	509.024	360.213	371.164	866.41	325.267	52.2912	435.855	239.323	55.3777	219.038	240.713	276.463	230.724	394.267	64.8291	553.196	331.404	504.81	1869.47
154.07	1157.86	421.865	1157.86	277.566	296.797	581.39	371.325	497.511	560.047	126.92	235.871	426.329	182.875	334.034	749.224	211.565	324.551	1383.57	191.274	441.39	934.962	399.532	381.39	524.429	406.594	380.586	877.648	316.983	53.1271	436.494	239.781	59.7317	241.998	231.137	282.403	257.893	389.71	73.9173	552.285	307.467	450.067	1776.94
154.078	1083.05	380.108	1083.05	250.32	291.426	637.783	361.057	485.19	551.966	124.827	240.737	449.98	187.35	354.526	748.368	224.087	351.242	1158.19	204.874	468.609	849.144	589.976	413.451	556.218	556.639	430.777	843.57	289.727	56.8754	515.034	247.443	58.9671	248.63	208.478	252.849	246.538	407.35	80.5227	558.834	279.347	432.252	1490.81
154.085	1174.56	391.58	1174.56	245.396	361.249	827.338	432.772	560.97	645.817	137.958	335.813	524.159	236.454	440.656	841.926	284.053	454.938	1074.49	233.39	597.058	886.513	951.07	585.045	750.655	905.192	532.441	945.002	325.506	61.041	712.109	273.698	58.6104	279.688	208.913	258.964	263.075	525.108	118.81	660.435	294.799	425.406	1438.1
154.092	1519.37	449.849	1519.37	272.226	491.284	1153.42	525.38	774.174	871.802	165.38	434.2	696.408	291.419	589.637	1070.81	355.651	638.98	1253.32	281.317	789.47	1070.49	1343.76	823.769	1126.21	1194.38	730.057	1251.59	389.001	75.0088	1018.8	341.063	73.5436	349.607	251.602	303.157	348.5	684.238	154.134	878.953	333.377	512.704	1621.89
154.1	1751.69	473.913	1751.69	272.728	514.724	1316.81	547.049	820.404	1009.32	176.74	459.745	776.267	300.287	647.778	1206.28	374.163	682.584	1397.74	284.244	848.933	1198.35	1426.93	936.131	1279.2	1258.98	798.733	1386.22	400.807	90.3664	1201.26	341.448	79.5789	414.648	268.175	336.006	387.081	689.753	184.255	1034.71	332.324	518.894	1714.01
154.107	1610.89	435.548	1610.89	242.842	462.46	1229.24	494.81	771.483	931.344	159.134	425.828	750.536	257.58	589.579	1187.09	327.762	615.459	1300.42	256.971	739.515	1110.62	1238.57	880.253	1280.16	1004.99	727.867	1257.16	368.687	84.1408	1186.64	307.042	68.8278	422.255	229.31	326.69	371.693	589.942	166.588	953.161	288.706	475.352	1541.05
154.114	1322.22	362.377	1322.22	234.536	408.353	1052.42	458.007	666.41	805.19	161.006	344.833	664.683	236.764	474.964	999.773	296.972	517.075	1031.29	227.498	604.541	944.055	1035.06	778.313	1030.54	807.526	598.578	1059.24	367.305	69.2385	982.945	280.334	60.3655	380.157	204.066	290.017	332.314	514.261	143.865	807.899	259.941	414.092	1257.53
154.122	1186.12	329.076	1186.12	288.441	409.321	990.155	504.461	747.331	805.42	188.306	353.412	679.804	237.149	447.111	930.59	315.618	516.545	951.497	231.939	530.973	882.318	1039.27	762.342	975.952	685.278	519.381	1000.84	440.49	68.8114	853.338	286.231	71.3579	324.916	222.814	290.541	326.716	526.271	137.471	710.727	273.895	389.623	1119.21
154.129	1182.4	373.823	1182.4	344.217	497.862	1099.22	612.185	908.667	944.841	229.665	366.433	807.219	277.225	474.092	941.083	368.428	531.698	1088.74	265.021	529.405	989.278	1109.1	857.841	1008.97	648.111	515.055	1064.87	524.755	81.0229	865.864	356.244	76.8043	343.797	272.388	342.211	354.197	586.568	145.32	743.655	321.34	440.4	1139.88
154.136	1169.95	387.346	1169.95	363.018	498.429	1185.53	634.065	1001.57	997.738	236.314	361.137	926.055	281.103	477.698	1015.91	374.884	535.952	1110.65	278.539	500.429	1075.04	1055.14	904.355	1057.39	573.64	519.248	1137.18	537.656	81.7279	927.078	368.321	79.6594	367.093	293.139	397.321	381.35	577.521	147.716	785.937	332.714	456.131	1159.21
154.143	1034.56	342.086	1034.56	306.255	459.051	1113.58	539.582	855.02	919.608	215.36	310.119	895.728	244.268	432.277	943.822	314.592	459.748	946.427	242.628	424.439	982.569	826.224	791.821	935.585	472.649	455.468	1032.65	465.677	69.8525	782.99	330.939	77.9545	386.073	258.246	389.92	404.619	472.819	134.644	710.622	285.623	400.371	1016.87
155.082	1083.79	610.22	1083.79	495.987	487.079	906.512	534.086	580.421	695.81	266.957	384.425	756.707	274.025	547.872	1034.56	352.658	471.63	1148.97	296.343	586.521	1076.69	607.644	576.313	689.04	514.649	595.091	1206.82	473.301	64.8464	635.835	365.55	76.6376	372.243	335.162	362.064	350.455	606.83	126.522	774.971	404.898	663.73	1427.92
155.089	1294.08	637.668	1294.08	452.193	514.708	1004.16	553.837	632.804	769.016	253.604	377.114	809.596	296.122	596.592	1184.93	371.516	516.107	1326.49	304.75	622.79	1208.07	686.622	625.873	794.314	590.665	614.26	1309.65	483.507	70.9299	722.078	385.64	87.9555	434.449	341.481	408.442	396.521	636.272	124.969	874.918	420.645	671.968	1670.63
155.096	1324.1	626.689	1324.1	504.688	499.741	1050.51	561.666	664.741	813.316	291.858	404.905	832.234	325.581	639.065	1218.72	410.006	555.786	1393.1	330.285	666.606	1253.94	726.524	640.577	857.237	609.615	646.015	1326.53	525.549	74.5651	769.1	400.332	85.4567	465.731	366.563	410.505	403.356	640.352	126.49	861.911	431.42	662.295	1643.69
155.104	1323.07	624.922	1323.07	523.279	584.681	1110.36	569.833	652.181	780.693	343.108	425.663	946.744	400.655	683.415	1232.51	464.607	605.128	1317.27	378.111	656.795	1263.15	736.881	617.586	814.481	585.541	636.177	1290.6	556.44	77.0271	747.84	455.693	81.8696	467.264	402.691	426.94	473.739	673.804	127.018	810.696	456.681	652.174	1561.27
155.111	1274.36	612.387	1274.36	609.417	653.107	1226.52	609.841	693.083	778.495	419.493	462.099	1152.67	445.951	783.86	1347.51	527.07	663.966	1284.46	431.864	689.646	1428.77	760.831	618.751	737.711	547.031	694.344	1418.03	582.775	81.3929	755.103	525.921	97.3612	507.864	448.03	468.575	538.28	724.945	157.411	763.387	487.832	643.501	1430.24
155.118	1260.01	639.256	1260.01	589.866	729.37	1313.08	617.388	739.376	777.162	437.849	482.731	1330.73	457.915	844.588	1441.94	550.221	705.446	1246.98	447.951	705.893	1566.03	786.449	638.805	756.192	553.972	698.501	1495.6	585.102	81.15	737.429	548.837	106.194	574.36	471.336	512.376	662.776	731.803	151.762	747.476	477.194	636.486	1414.33
155.126	1152.81	544.962	1152.81	511.694	648.943	1205.44	532.352	677.121	711.045	363.968	426.059	1229.61	388.522	740.963	1331.51	443.128	619.428	1109.78	356.843	607.323	1395.3	683.192	573.319	708.298	481.305	600.264	1332.03	503.567	77.9978	682.136	470.035	92.572	543.818	401.498	481.238	578.787	624.344	146.338	678.938	411.721	538.377	1272.27
155.133	1046.2	505.546	1046.2	452.22	575	1043.72	479.361	598.873	631.301	332.845	380.852	1031.21	368.042	637.155	1111.83	429.391	537.991	980.239	348.468	517.382	1173.74	611.708	513.689	620.591	438.11	510.641	1113.93	463.142	75.5498	608.862	434.383	84.9625	491.612	371.29	428.565	539.408	572.822	125.648	587.565	373.471	481.741	1069.73
156.082	1152.92	381.001	1152.92	281.145	425.814	884.076	389.802	424.168	547.544	171.213	273.813	617.322	270.564	435.74	903.368	251	517.666	965.529	224.746	488.688	870.735	544.17	376.292	539.389	536.932	473.48	952.65	510.78	56.3518	517.991	267.17	52.6423	299.309	206.933	242.162	334.729	405.095	104.403	564.936	311.16	445.065	1283.78
156.089	1294.27	367.839	1294.27	285.244	453.715	932.08	392.858	453.174	579.265	175.966	310.074	712.079	266.649	462.793	937.181	283.725	557.662	1026.31	230.836	486.82	870.382	636.253	394.445	566.376	602.898	519.89	993.591	506.101	57.8408	546.484	280.805	65.3906	363.185	216.938	262.919	357.612	407.535	125.162	569.214	301.531	513.247	1317.4
156.096	1362.14	360.723	1362.14	285.323	443.035	932.001	390.571	447.643	573.534	178.229	308.739	741.872	259.732	486.68	937.237	296.008	568.325	981.79	232.022	478.023	856.548	749.855	444.994	625.5	644.295	517.891	985.122	431.878	58.8796	531.765	284.859	69.5533	362.224	195.42	259.132	352.49	449.801	117.539	523.304	291.466	464.896	1309.76
156.104	1385.76	378.607	1385.76	274.773	480.04	963.3	395.403	471.992	657.542	178.484	338.787	724.574	258.43	561.643	1018.2	329.458	574.378	1017.09	246.23	517.412	903.69	927.289	558.004	770.959	719.772	536.315	997.19	406.181	63.0491	548.294	273.787	60.5845	362.14	198.272	269.181	333.436	528.545	127.077	539.666	275.22	435.566	1278.22
156.111	1415.72	358.295	1415.72	258.424	464.869	967.441	406.378	474.704	709.763	177.518	357.24	721.646	270.384	630.825	1101.09	328.524	561.679	1004.33	241.12	533.074	949.716	1006.25	661.238	872.26	747.189	540.787	1038.98	354.153	66.7271	571.687	268.751	67.3759	343.41	194.817	271.822	317.357	595.783	122.477	561.728	264.347	409.253	1185.75
156.118	1327.27	315.074	1327.27	231.251	421.509	892.094	371.933	475.282	694.147	157.813	324.9	669.576	238.346	597.221	1077.69	309.136	514.616	870.135	213.229	491.501	893.064	912.243	638.359	844.358	658.707	515.343	1010.15	318.95	56.2058	555.262	248.912	62.9704	347.472	185.996	260.788	310.833	542.637	115.578	559.299	233.192	371.197	1039.24
156.126	1144.86	296.958	1144.86	229.269	365.913	788.351	346.454	437.222	601.083	156.214	273.424	605.186	211.511	508.879	930.971	249.351	440.384	786.514	191.773	421.506	762.529	773.521	552.984	764.247	536.289	430.007	878.384	282.81	52.6172	492.486	228.339	59.2226	307.902	172.955	238.216	299.07	458.193	105.568	471.397	216.116	320.77	929.393
157.092	1111.94	492.24	1111.94	378.771	545.232	1219.85	422.583	411.374	470.177	286.735	424.608	861.826	322.627	489.338	1064.18	347.685	584.064	895.709	302.354	540.916	860.637	382.915	290.53	411.287	465.419	531.228	1001.1	333.896	45.2816	399.177	353.367	60.3862	389.872	311.269	336.726	467.446	387.562	94.8309	440.655	480.796	588.038	1563.78
157.099	1084.66	464.118	1084.66	376.881	534.894	1137.57	412.234	407.984	478.33	295.745	422.254	861.803	320.501	515.096	1034.78	363.89	545.543	870.256	292.417	522.761	919.822	426.685	317.766	426.174	446.289	503.166	984.528	344.181	48.5967	435.709	345.917	72.6036	432.252	308.38	363.626	459.121	413.978	97.8568	471.299	417.379	548.795	1430.61
157.107	1010.27	442.307	1010.27	374.198	502.378	983.175	418.074	398.734	512.499	290.812	412.58	827.714	297.021	514.951	971.865	367.603	508.129	863.856	285.121	498.052	889.499	451.117	346.981	475.867	439.093	487.986	916.568	348.308	54.0235	480.82	352.808	71.0972	439.507	300.69	360.669	447.35	410.059	99.3736	448.949	379.038	505.007	1217.15
157.129	1154.27	677.251	1154.27	710.997	920.412	1379.12	604.88	626.068	645.603	580.362	532.656	1445.27	565.959	857.319	1444.26	705.219	776.4	1094.52	558.422	590.932	1549.61	632.195	468.706	576.914	473.111	679.613	1306.76	549.201	80.4164	582.784	671.915	121.906	581.712	565.86	518.49	746.811	733.388	134.236	586.899	524.31	652.752	1224.68
157.136	1230.42	668.175	1230.42	709.106	950.631	1471.52	608.139	679.2	689.579	533.309	548.828	1570.68	536.129	889.668	1564.17	639.547	765.811	1253.82	512.425	601.804	1674.88	650.599	495.415	625.562	452.938	674.263	1416.82	560.368	83.0771	634.209	666.335	134.943	672.741	568.54	578.232	843.469	726.206	139.092	608.863	521.387	652.844	1201.14
157.144	1144.05	559.649	1144.05	556.692	830.926	1334.64	513.67	627.84	616.249	440.902	449.535	1367.45	436.195	758.862	1389.77	546.69	676.436	1136.01	419.044	510.13	1523.51	583.578	465.314	585.706	394.688	581.799	1247.64	470.486	75.0348	548.701	546.884	112.341	610.813	464.59	532.49	731.431	591.889	128.736	558.357	408.74	564.528	1067.56
158.091	1668.89	700.531	1668.89	573.184	823.315	2235.46	665.012	539.268	718.129	698.026	859.783	2021.76	477.655	780.84	1569.55	550.346	1143.6	1350.02	576.066	886.958	1516.61	811.175	475.417	671.768	694.403	972.461	2062.07	449.456	62.7871	648.968	660.678	102.212	470.424	474.604	426.995	550.737	533.49	132.185	707.977	714.665	1014.76	2302.43
158.098	2806.73	1205.62	2806.73	908.488	1287.25	4115.71	916.809	781.298	1020.83	1141.38	1459.39	4067.98	706.087	1097.27	2508.41	815.776	1960.62	2153.34	926.408	1287.13	2666.93	995.273	629.375	910.109	908.9	1516.64	3717.4	593.259	68.4165	878.266	1063.03	155.288	796.591	792.901	777.854	983.378	686.985	196.468	993.232	1121.21	1888.89	4307.51
158.106	4135.81	1778.34	4135.81	1208.79	1765.23	6313.58	1187.63	1046.73	1306.91	1529.86	2028.25	6468.9	906.403	1421.7	3737.79	1029.63	2733.41	3228.48	1182.98	1638.44	4001.44	1209.58	794.195	1049.11	1099.4	2062.36	5639.35	728.086	86.0859	1136.55	1450.31	225.286	1307.2	1063.08	1319.01	1576.9	809.338	242.292	1349.24	1482.15	2855.53	6644.24
158.113	4635.79	1869.67	4635.79	1133.47	1863.94	7032.59	1129.03	1091.05	1379.91	1427.12	2092.62	7320.29	876.13	1475.89	4067.17	966.097	2913.87	3484.57	1124.84	1688.99	4535.09	1252.54	829.3	1149.72	1092.54	2098.15	6355.34	705.319	94.9965	1181.57	1412.17	227.429	1623.29	1048.49	1573.77	1734.63	810.149	255.323	1445.79	1449.13	2993.86	7585.55
158.121	4190.92	1527.39	4190.92	878.986	1542.2	6168.12	936.102	950.726	1231.58	1112.18	1740.26	6351.19	725.876	1271.49	3569.76	789.222	2391.27	3067.99	866.749	1404.52	3980.49	1199.02	740.727	1066.42	966.785	1781.75	5652.99	598.331	86.2926	1051.74	1107.32	206.864	1521.47	841.017	1420.15	1562.5	698.234	227.394	1248.95	1119.73	2447.97	6522.26
158.128	3278.3	1162.97	3278.3	695.308	1208.26	4515.97	736.595	783.528	1024.02	811.899	1263.5	4630.98	601.75	1092.94	2727.36	636.564	1830.95	2415.8	703.949	1108.78	3039.49	1095.78	651.423	984.116	830.128	1350.95	4163.08	494.174	70.9206	841.445	845.087	157.884	1187.97	649.635	1100.12	1198.09	597.43	201.297	1004.19	853.594	1838.01	4712.58
158.135	2368.87	820.095	2368.87	535.525	904.968	3104.98	556.489	605.511	765.281	609.751	896.373	3131.5	474.511	829.469	1977.15	493.018	1289.22	1750.55	522.583	798.646	2121.76	888.085	507.628	755.861	643.737	970.523	2885.41	393.755	67.3109	675.643	632.713	135.447	851.132	485.986	790.758	859.125	466.095	151.375	746.862	620.948	1239.07	3140.56
158.143	1794.6	641.125	1794.6	450.442	741.908	2350.23	456.886	490.456	607.497	500.9	722.176	2356.43	391.431	667.137	1522.37	410.122	1012.62	1345.18	442.396	646.288	1625.4	680.097	412.599	598.997	518.479	760.405	2160.94	318.853	61.5444	512.006	537.311	105.038	684.168	397.709	624.128	645.649	390.091	133.292	562.658	507.376	970.411	2333.4
158.15	1411.9	518.835	1411.9	380.462	578.21	1857.74	366.177	427.408	485.185	414.034	582.652	1847.11	326.462	525.652	1201.68	347.562	804.393	1077.95	354.554	509.374	1295.63	531.207	360.942	487.053	417.799	611.497	1722.6	280.114	53.5496	413.69	425.495	97.2673	536.24	331.9	523.301	522.474	329.295	112.533	454.894	422.344	766.367	1808.18
158.158	1132.08	423.333	1132.08	329.363	491.077	1422.46	323.625	405.071	412.068	339.761	462.99	1414.44	294.005	442.775	991.027	325.705	648.641	892.882	316.416	427.901	1043.54	455.694	336.39	400.796	368.484	506.932	1355.22	266.146	49.56	352.992	346.416	86.7318	444.318	289.164	462.002	445.714	299.986	104.11	383.129	356.613	612.351	1385.73
158.165	1119.18	420.934	1119.18	368.778	510.244	1287.32	353.053	454.741	445.813	364.174	465.213	1285.2	333.903	466.179	1003.41	351.346	634.748	882.441	341.824	445.963	1000.35	492.068	374.183	387.863	393.962	513.524	1247.57	292.009	56.4189	363.247	379.654	90.4054	442.026	318.727	500.912	428.716	319.709	106.596	406.032	374.73	578.386	1211.13
158.172	1043.01	387.968	1043.01	350.999	490.938	1159.26	329.902	418.529	405.271	346.914	442.572	1148.65	303.175	440.545	915.51	323.598	595.853	809.886	319.663	412.485	905.016	439.556	339.929	376.163	365.479	477.615	1142.37	266.965	54.1753	327.379	370.44	84.536	413.446	298.056	474.169	442.586	297.799	106.173	363.827	344.924	534.507	1079.67
159.1	1043.5	459.132	1043.5	415.886	489.852	1145.24	455.996	417.314	471.78	384.334	481.288	1104.21	336.722	521.238	960.932	412.264	637.356	864.135	366.65	537.392	947.33	530.402	365.543	472.34	434.059	567.703	1129.73	678.263	53.6991	876.689	437.789	76.6138	466.336	356.852	399.879	438.359	396.84	110.907	462.255	448.669	552.223	1194.81
159.108	1191.11	564.106	1191.11	522.513	588.362	1359.89	527.182	492.942	555.03	495.062	561.76	1406.64	417.658	624.272	1107.54	521.205	749.461	996.688	440.065	615.718	1186.48	597.535	410.406	492.346	463.877	651.478	1381.45	653.425	62.9907	833.538	541.08	101.489	550.479	445.635	476.521	529.745	481.711	123.362	527.068	538.298	648.041	1419.24
159.115	1330.14	672.168	1330.14	626.26	697.446	1580.75	645.273	605.848	687.218	607.516	641.162	1661.22	495.919	766.509	1312.18	646.843	880.386	1154.87	520.366	725.328	1411.68	680.532	471.359	646.609	525.849	776.032	1673.84	720.557	71.7148	862.196	653.414	120.398	689.358	534.074	588.537	651.2	593.16	154.078	650.88	643.228	792.475	1610.03
159.123	1289.97	691.196	1289.97	617.769	705.702	1506.96	660.857	615.1	704.006	579.979	621.303	1579.35	469.893	746.643	1298.51	634.827	848.697	1131.42	510.617	717.594	1384.59	670.081	488.006	629.774	511.565	757.709	1623.33	713.901	83.3804	831.525	644.963	134.3	738.767	558.13	589.641	708.346	583.547	162.011	668.167	611.602	775.027	1554.36
159.13	1167.28	641.903	1167.28	551.97	648.861	1313.53	608.981	576.606	656.363	499.421	546.314	1342.42	428.911	678.806	1199.43	558.698	775.774	1014.26	455.155	630.881	1227.24	626.701	464.65	609.399	459.44	654.558	1415.93	640.93	77.9654	756.914	568.23	107.833	729.229	496.364	561.883	705.687	534.127	149.55	620.517	536.575	699.709	1345.31
160.061	1015.72	351.919	1015.72	397.262	525.982	1372.33	248.357	219.951	307.385	154.7	253.067	438.09	249.175	421.399	702.816	542.058	744.095	1098.77	278.167	676.597	622.756	270.184	224.189	283.815	845.394	1093.48	1073.55	279.433	28.1379	393.462	571.585	51.1284	342.321	250.021	260.558	258.213	187.706	46.7159	305.638	606.551	445.842	1214.68
160.068	2516.69	859.867	2516.69	1156.32	1516.22	4310.01	326.889	298.384	403.889	290.761	532.928	772.704	610.467	991.261	1614.43	1560.26	2008.6	3021.54	748.665	1805.71	1385.8	456.402	285.2	395.911	2201.32	2745.1	2576.76	311.163	37.6383	465.598	1589.73	117.27	726.827	592.209	642.758	578.576	262.652	78.2744	382.487	1566.89	1124.48	3260.65
160.076	5357.93	1657.16	5357.93	2256.24	3110.6	9772.91	385.411	376.834	526.49	452.978	1028.15	1382.95	1149.09	1991.58	3278.84	2994.43	4141.98	6588.87	1405.48	3709.45	2880.82	668.396	355.202	508.32	4175.28	5533.22	5501.85	326.287	41.67	536.173	3122.52	235.799	1602.62	1116.05	1419.35	1173.97	341.259	106.796	454.939	3010.03	2300.72	7231.18
160.083	8908.89	2518.52	8908.89	3199.12	4982.39	16428.6	434.477	457.603	644.662	626.566	1515.78	2167.36	1585.09	3121.35	5359.35	4211.49	6532.4	11447.8	1963.45	5801.74	4776.08	873.38	420.977	593.238	5881.41	8730.21	8865.78	332.552	48.2323	580.407	4529.4	365.182	2919.42	1591.72	2494.14	1971.74	415.187	139.717	540.209	4230.82	3621.23	12149.1
160.091	10975.5	2803.11	10975.5	3181.45	5622.94	20155.4	469.494	490.406	696.626	639.685	1679.07	2634.08	1669.04	3582.12	6604.99	4288.02	7521.59	13860.7	1945.66	6640.43	5789.31	970.603	478.01	689.511	6009.65	10009.3	10720.8	346.473	51.8634	686.414	4714	431.189	3926.86	1707.34	3128.1	2443.68	477.934	148.63	643.363	4428.72	4197.68	14893.3
160.098	10145.3	2401.24	10145.3	2415.2	4710.42	18043.8	480.863	516.998	723.097	552.247	1462.59	2481.37	1278.25	3007.01	6208.38	3228.51	6349.16	12576.4	1525.84	5565.83	5306.73	992.079	477.996	659.246	4640.33	8465.31	9860.18	362.196	59.8472	808.044	3668.74	363.847	3960.46	1367.13	3021.36	2318.02	477.999	176.564	700.947	3469.9	3519.28	13521.4
160.106	7500.07	1786	7500.07	1758.45	3336.02	12900.8	449.176	511.236	710.01	446.102	1151.44	2101.86	984.479	2224.99	4680.53	2250.31	4543.9	9052.27	1112.77	3980.59	4032.79	890.139	468.182	689.041	3260.95	5845.62	7259.95	348.828	66.9984	891.509	2548.77	281.434	3130.13	1010.76	2229.27	1702.85	476.576	173.952	737.694	2382.92	2598.41	9942.33
160.113	5133.45	1239.98	5133.45	1291.84	2343.96	8337.47	402.726	461.42	642.791	370.893	881.996	1651.65	738.372	1612.55	3262.39	1591.78	3127.69	6038.31	832.05	2683.99	2889.15	784.797	401.553	623.276	2331.97	3910.76	4977.62	318.377	62.4621	809.612	1786.21	203.03	2155.2	746.084	1575.5	1222.66	417.041	148.162	686.99	1639.05	1788.53	6484.02
160.121	3772.62	981.387	3772.62	1060.55	1816.91	5888.73	355.667	403.879	555.862	332.636	723.331	1359.82	662.186	1294.41	2397.99	1314.26	2391.27	4257.75	713.103	2057.23	2160.88	655.063	365.233	548.851	1865.54	2882.17	3556.84	287.033	56.5021	732.423	1416.86	175.659	1548.93	625.134	1188.84	952.738	356.005	133.176	595.147	1309.13	1405.84	4631.23
160.128	2926.64	795.359	2926.64	848.663	1434.3	4469.05	311.979	343.82	447.383	282.108	592.299	1092.35	538.044	1015.29	1924.9	1040.09	1875.09	3350.3	589.644	1613.95	1705.66	549.758	309.713	436.283	1456.54	2220.06	2747.71	261.99	54.4548	581.449	1114.15	150.894	1224.38	503.964	976.007	790.817	312.234	121.885	478.679	1035.95	1103.22	3549.94
160.136	2268.28	645.013	2268.28	685.583	1111.64	3367.57	275.677	327.306	389.406	254.465	485.92	923.767	451.796	827.778	1506.04	800.517	1432.36	2563.88	476.761	1243.13	1396.15	478.983	284.707	385.673	1102.03	1646.5	2133.03	244.594	54.4931	503.479	852.637	130.202	1003.98	416.551	786.098	622.294	286.46	102.523	405.903	792.543	881.21	2694.65
160.143	1711.44	499.966	1711.44	573.987	877.737	2342.94	243.377	294.885	355.922	221.101	417.403	790.178	378.65	664.406	1161.83	638.505	1087.11	1872.59	393.639	937.073	1082.3	429.932	267.141	359.924	880.859	1204.86	1597.5	217.817	45.5134	421.708	669.99	107.443	769.667	348.565	627.098	489.429	262.742	94.0028	347.78	615.931	676.196	1901.19
160.15	1304.87	395.339	1304.87	479.919	701.955	1781.43	204.013	259.072	299.389	189.649	337.877	656.27	323.761	549.817	920.852	544.099	859.497	1421.17	345.646	757.358	864.211	356.215	233.677	311.719	734.924	959.308	1220.96	191.038	40.3312	347.314	562.207	97.34	585.652	292.883	502.816	410.898	223.852	79.0638	298.429	511.219	552.054	1435.02
160.158	1211.16	388.399	1211.16	449.38	674.353	1698.28	178.032	220.235	249.619	170.357	308.363	570.621	288.367	500.681	861.952	519.478	816.696	1376.06	326.542	727.563	792.662	300.28	202.554	256.315	704.178	928.492	1134.63	159.649	39.2008	273.787	529.906	88.1618	531.541	266.852	472.995	370.494	187.969	72.5538	250.623	494.034	504.985	1364.37
160.165	1093.21	342.438	1093.21	401.6	593.812	1569.06	153.614	194.753	211.557	155.273	270.491	486.891	261.087	451.635	759.24	463.994	728.738	1239.46	280.636	652.159	711.825	255.097	168.629	213.322	619.244	843.235	1036.39	144.244	37.4622	240.12	478.262	78.2286	492.619	240.507	427.502	333.095	162.662	61.9934	212.304	441.8	467.59	1263.14
160.173	1007.71	309.515	1007.71	383.953	551.827	1369.1	145.096	173.174	199.33	152.6	263.472	462.595	241.119	409.414	676.13	420.86	658.467	1147.69	262.516	585.963	643.026	248.372	156.12	198.302	566.247	751.716	923.418	136.273	33.3653	223.704	436.292	71.4598	451.44	225.791	395.923	294.11	154.259	60.4809	191.331	395.866	425.142	1125.42
161.032	1173.13	737.359	1173.13	446.545	631.15	1672.05	907.679	643.407	859.57	416.289	564.311	1267.82	301.487	560.341	1012.78	408.545	987.588	1183.54	372.956	879.507	1067.95	549.317	567.494	784.474	720.056	1076.88	2028.39	560.291	47.3473	798.874	674.161	60.4738	658.05	565.033	642.173	563.958	453.478	65.1576	727.538	1118.26	918.095	1936.36
161.039	1574.57	902.088	1574.57	493.427	773.284	2168.71	1147.25	820.972	1174.67	477.935	730.444	1719.87	361.689	729.998	1342.26	472.817	1279.78	1551.94	439.803	1120.25	1452.51	668.473	732.072	1043.88	869.161	1394.57	2637.01	645.636	50.0655	1064.5	780.716	57.5695	977.152	686.373	875.46	720.184	558.63	72.9077	987.649	1250.97	1137.5	2511.62
161.047	1712.56	920.026	1712.56	485.348	836.916	2281.96	1180.61	902.854	1273.55	488.338	757.042	1857.76	366.573	791.961	1475.14	451.34	1290.61	1671.3	430.66	1160.82	1564.71	656.507	782.603	1077.77	881.82	1441.41	2709.72	638.369	47.4366	1105.32	733.492	66.9897	1110.01	658.067	926.801	806.885	577.351	85.3075	1041.6	1161.21	1143.44	2515.63
161.054	1625.56	790.325	1625.56	421.995	752.312	2094.26	1112.27	844.68	1192.19	450.03	696.524	1685.93	337.376	765.354	1334.71	406.504	1145.67	1490.06	377.657	1087.87	1437.24	644.597	753.042	978.458	813.465	1305.87	2462.89	578.232	51.6006	1083.41	639.685	64.0787	1032.41	570.083	823.067	715.672	547.523	86.0721	1023.9	958.438	989.622	2154.34
161.062	1467.24	716.359	1467.24	394.111	709.655	1859.21	961.124	788.196	1096.8	381.95	654.366	1454	314.759	704.619	1257.07	397.569	1020.58	1360.35	351.888	979.603	1269.64	628.121	684.516	922.839	788.969	1146.62	2085.9	512.976	54.1456	1013.05	580.878	69.5711	893.832	483.164	728.308	603.274	502.401	100.512	969.37	821.86	825.782	1909.22
161.069	1438.9	641.342	1438.9	403.028	674.266	1800.56	826.654	707.649	1007.31	325.654	581.313	1268.73	318.258	644.54	1143.69	440.709	959.774	1393.46	360.258	922.031	1199.97	688.685	647.735	828.88	817.784	1120.16	1910.75	466.993	56.6806	1023.88	577.469	65.6048	757.042	440.561	632.789	547.363	502.209	123.571	900.144	744.942	780.343	1831.72
161.077	1667.09	658.763	1667.09	492.196	801.069	2149.19	734.795	711.858	956.921	328.313	584.206	1217.75	365.627	706.707	1283.99	562.658	1070.24	1620.99	408.997	1019.22	1238.05	749.105	654.369	812.81	952.121	1250.91	2006.32	472.323	61.3758	1152.96	669.67	82.607	724.903	440.022	640.555	566.496	536.544	192.934	887.953	804.296	820.479	2036.1
161.084	1923.06	639.564	1923.06	572.403	913.42	2568.33	669.985	698.682	890.818	317.088	569.526	1191.75	381.76	735.083	1386.68	664.109	1179.42	1967.42	442.417	1113.09	1339.42	760.198	649.478	764.078	1038.07	1418.5	2114.06	465.931	72.3059	1226.36	746.902	92.9615	771.029	452.504	656.887	573.033	523.688	214.975	941.062	804.87	851.51	2300.46
161.092	2100.22	685.015	2100.22	584.692	992.472	2886.78	605.098	655.054	833.967	331.423	592.473	1196.61	404.066	785.78	1497.96	707.898	1281.4	2175.96	456.695	1160.26	1389.84	747.614	596.643	720.807	1077.38	1471.03	2251.62	458.642	76.37	1169.28	793.911	104.644	838.096	470.901	710.562	571.763	509.818	208.735	885.202	839.83	872.322	2513.46
161.099	2108.62	668.291	2108.62	549.842	954.421	2851.33	598.968	629.592	778.298	346.518	611.456	1271.66	418.409	760.504	1487.75	668.417	1223.92	2243.2	444.987	1079.25	1362.72	780.929	569.713	699.774	990.337	1361.05	2171.51	437.305	71.542	1010.46	767.025	99.246	899.351	473.524	710.774	620.678	485.194	200.582	785.804	767.398	862.706	2455.41
161.107	2172.27	641.452	2172.27	514.007	908.421	2749.29	562.533	581.574	714.26	358.966	618.369	1426.02	417.147	730.887	1413.29	632.529	1150.68	2055.08	430.984	964.662	1356.4	804.09	536.372	648.462	906.342	1178.19	2129.83	414.957	70.5167	902.664	716.156	109.158	894.403	439.116	693.803	630.782	458.979	196.304	694.304	716.003	825.218	2323.69
161.114	2391.88	610.421	2391.88	526.837	907.067	2841.43	551.976	579.265	708.147	395.553	686.462	1735.94	428.76	716.016	1437.64	615.836	1153.33	2118.69	436.38	886.719	1397.76	835.163	543.111	685.283	871.659	1049.17	2110.05	406.4	69.9191	829.318	729.613	105.556	960.248	440.07	715.752	668.916	449.791	197.486	669.174	656.582	832.489	2379.62
161.122	2489.11	625.146	2489.11	509.372	903.36	2826.28	516.675	566.999	658.343	396.884	688.575	1871.64	414.849	706.274	1423.53	613.097	1111.63	2153.93	455.458	818.796	1405.35	803.966	522.297	650.69	817.771	953.076	2112.93	398.113	75.2387	795.569	715.758	117.088	1002.63	446.891	735.69	649.46	439.869	195.658	628.297	645.344	808.607	2318.46
161.129	2255.33	604.664	2255.33	488.171	866.018	2572.54	540.326	561.463	662.93	402.591	681.443	1774.2	421.617	687.025	1400.31	562.324	1024.99	1996.81	440.718	786.771	1355.08	755.561	496.235	632.786	714.031	901.133	1945.07	418.377	74.3648	749.538	696.679	112.189	1028.51	461.426	713.266	697.441	445.729	184.611	616.816	611.114	786.498	2124.4
161.137	1840.56	583.967	1840.56	451.185	790.778	2001.09	519.753	510.421	625.659	382.563	599.479	1464.16	394.844	636.956	1207.98	516.42	919.232	1593.74	413.282	690.106	1194.86	681.015	442.001	610.347	619.309	804.182	1627.76	399.857	81.9791	673.589	631.817	128.255	910.566	432.799	640.624	684.235	429.879	176.384	587.655	549.564	693.446	1739.82
161.144	1390.71	476.23	1390.71	374.509	629.105	1475.73	452.82	427.556	576.251	317.988	510.027	1137.93	321.581	528.653	996.393	420.66	725.648	1171.55	348.633	559.243	990.987	549.553	376.877	522.955	492.732	661.095	1242.93	363.47	78.5571	544.603	533.975	114.315	764.121	357.429	504.764	648.233	363.833	153.612	531.955	440.391	580.084	1340.55
161.152	1104.05	398.631	1104.05	290.669	519.631	1122.93	349.903	366.447	470.74	264.989	409.319	907.761	261.457	433.732	793.924	332.9	580.504	927.622	281.476	452.878	800.119	438.454	322.677	434.586	397.175	518.784	955.355	288.493	73.452	468.379	422.761	106.609	606.486	290.752	421.238	515.216	292.756	131.867	438.8	360.128	468.799	1031.11
162.036	1961.17	704.902	1961.17	471.197	1161.4	3143.61	161.231	133.628	162.84	776.917	1116.32	4661.58	431.757	679.989	2767.13	769.023	2017.82	2198.81	690.237	875.394	2185.56	131.375	112.439	133.498	1080.22	1565.24	4589.48	119.472	23.5646	155.143	1194.41	82.2589	1629.64	608.237	584.877	1151.49	110.323	35.3062	164.612	1151.95	1516.52	5727.91
162.043	3674.16	1210.99	3674.16	742.806	2041.16	5888.64	231.505	209.067	234.571	1237.41	1881.99	8789.91	668.147	1218.66	5171.92	1192.58	3471.99	4155.19	1051.36	1556.25	4126.56	186.93	167.991	224.485	1671.4	2689.14	8651.73	162.144	29.2217	223.807	1911.5	130.246	3563.62	988.644	1176.74	2227.64	160.203	41.6574	253.651	1788.77	2658.49	10756.5
162.051	4997.5	1521.69	4997.5	877.594	2601.86	7793.1	306.718	278.231	328.696	1363.75	2296.64	11467.4	755.28	1553.63	6846.4	1320.69	4282.83	5458.22	1171.64	1982.04	5638.73	250.158	215.974	263.593	1949.19	3375.3	11347.3	198.112	33.5397	298.206	2216.57	163.731	5250.88	1151.83	1679.62	3051.53	211.994	51.5822	345.957	1993.96	3357.55	14154.2
162.058	5149.6	1444.49	5149.6	850.163	2480.93	7781.96	395.134	365.463	441.015	1150.07	2190.42	11084.4	722.291	1587.76	6975.23	1220.99	4146.23	5697.48	1051.17	2069.7	5566.64	340.832	280.386	380.011	1814.98	3324.68	11191.8	254.016	31.7147	383.098	1959.96	152.997	5719.24	1043.07	1768.68	2995.11	252.819	57.4008	418.316	1840.58	3110.43	14045.5
162.066	4543.47	1295.38	4543.47	827.865	2100.95	6604.94	550.298	462.745	577.645	925.365	1773.5	8346.09	643.514	1428.16	5621.29	1073.32	3343.11	4859.21	867.852	1940.54	4609.81	534.08	360.116	503.044	1704.73	2822.43	8771.21	352.591	42.867	555.641	1562.35	135.338	4647.97	853.697	1497.77	2427.32	336.95	76.6941	551.169	1509.37	2445.53	10850
162.073	4145.44	1149.4	4145.44	802.83	1934.01	5619.65	850.815	642.446	822.075	846.563	1667.96	6048.5	664.073	1426.59	4460.59	1051.18	2887.11	4153.79	826.871	2056.78	3707.86	841.321	527.196	767.533	1790.56	2666.17	6674.45	519.911	56.9715	918.376	1419.88	131.372	3434.92	781.923	1264.33	1881.03	489.451	116.659	791.792	1396.83	1947.51	7858.93
162.081	4232.77	1173.05	4232.77	806.451	1936.12	5426.09	1069.65	857.774	1128.6	820.982	1731.23	4987.23	718.574	1523.79	3988.25	1067.89	2755.82	3963.52	804.536	2273.94	3376.94	1192.02	708.111	1101.53	2019.88	2712.47	5702.95	657.915	73.6109	1369.33	1439.52	132.318	2765.55	796.816	1204.19	1640.26	629.468	159.003	1079.85	1403.24	1825.34	6422.42
162.088	4489.36	1171.82	4489.36	788.37	1876.53	5496.42	1149.05	977.558	1351.86	806.188	1836.93	4657.12	732.989	1561.18	3910.25	1069.64	2795.02	4035.54	812.372	2411.23	3227.54	1455.98	892.168	1365.02	2206.05	2726.12	5297.12	692.422	84.3289	1668.31	1468.29	147.76	2580.9	828.366	1288.47	1577	680.521	171.897	1288.62	1386.56	1846.4	6095.53
162.096	4294.49	1107.15	4294.49	744.353	1697.17	5245.77	980.646	947.112	1307.28	704.875	1586.02	4076.79	667.567	1421.85	3490.02	954.365	2437.11	3728.84	721.309	2133.97	3008.47	1513.34	951.787	1480.63	2156.61	2461	4617.69	600.965	82.5991	1683.69	1310.94	149.027	2333.33	785.184	1314.46	1532.35	608.313	183.257	1261.13	1296.79	1762.7	5690.79
162.103	3649.1	908.031	3649.1	615.591	1361.97	4445.11	746.832	781.978	1090.29	564.208	1310.68	3170.13	558.226	1155.83	2789.56	784.689	1914.79	3180.25	581.735	1719.93	2457.56	1322.23	864.112	1361.54	1851.67	1993.96	3688.85	473.126	82.2224	1451.13	1071.83	149.351	1881.96	663.091	1244.61	1313.7	514.356	178.02	1018.3	1085.59	1481.37	4883.42
162.111	2992.08	766.815	2992.08	497.597	1088.51	3740.82	584.767	651.892	901.522	475.949	1038.73	2558.27	449.848	923.179	2197.62	636.683	1511.19	2637.27	481.245	1334.73	2036.16	1113.62	705.345	1190.91	1469.56	1586.22	2931.31	383.8	78.2654	1238	903.282	136.931	1513.92	555.12	1099.84	1088.28	419.879	157.47	798.327	855.917	1275.53	4035.52
162.118	2470.19	625.782	2470.19	424.91	945.577	3037.45	499.794	563.158	749.438	411.329	874.906	2200.72	406.224	782.95	1842.33	551.517	1304.35	2188.44	424.423	1097.05	1676.39	949.664	587.431	975.827	1148.29	1305.38	2457.89	336.706	68.4075	1022.26	752.548	109.396	1287	468.851	929.985	914.547	368.039	132.434	635.688	705.034	1053.88	3303.98
162.126	1999.86	522.241	1999.86	374.644	784.787	2409.46	424.389	473.807	624.182	350.507	724.531	1881.76	343.102	651.23	1548.13	462.367	1072.11	1738.01	360.077	873.689	1396.05	771.434	472.908	783.646	911.414	1037.35	1999.68	296.507	58.2294	838.896	613.701	95.8802	1106.21	388.589	742.66	748.471	312.31	130.612	552.811	586.747	855.63	2609.26
162.133	1654.46	440.255	1654.46	341.046	668.997	1893.76	380.414	409.304	524.164	327.097	638.899	1598.72	310.2	565.746	1314.8	416.839	908.636	1453.37	326.661	733.361	1164.34	655.435	418.881	655.155	781.437	874.544	1687.23	272.684	60.6299	710.009	537.391	92.2638	946.302	343.805	606.964	630.368	287.726	124.312	479.752	503.971	687.831	2120.62
162.141	1311.28	388.465	1311.28	288.293	560.387	1515.16	330.722	356.212	452.339	286.051	538.935	1325.33	267.526	477.601	1059.21	352.998	747.246	1172.8	285.714	593.343	965.562	536.177	337.673	549.96	642.38	715.19	1348.75	242.074	62.5671	621.842	472.554	87.7915	771.792	304.201	498.877	561.977	252.802	116.301	410.231	421.576	591.689	1674.58
162.148	1093.37	337.808	1093.37	255.681	494.776	1232.2	280.592	304.57	391.122	244.475	464.329	1130.92	235.983	415.806	891.775	309.821	650.913	967.937	254.617	506.128	816.516	439.865	280.373	435.435	517.879	614.959	1136.01	209.463	56.4558	494.241	405.68	76.4379	657.889	260.453	422.126	478.998	217.511	96.699	349.782	364.86	521.51	1377.24
163.05	1260.18	477.556	1260.18	368.282	616.731	1466.13	693.585	435.71	546.322	490.538	776.181	1751.57	354.695	606.07	1378.64	376.599	956.725	1201.41	333.314	807.199	1177.26	554.172	369.087	462.583	774.291	868.056	1802.55	363.689	43.1651	477.321	475.907	63.3368	637.565	343.264	361.397	488.254	370.42	78.7956	460.141	550.397	678.408	1886.64
163.058	2043.78	672.213	2043.78	487.711	907.589	2192.53	1155.11	768.251	960.106	729.662	1255.05	2628.53	508.001	959.861	2069.56	510.929	1387.95	1671.79	447.929	1319.66	1691.75	972.567	665.348	699.338	1191.99	1241.1	2425.21	537.486	61.3057	824.227	630.103	66.4685	906.956	464.393	518.613	706.553	589.217	116.772	765.57	722.149	823.294	2329.37
163.065	2929.52	846.615	2929.52	569.921	1148.31	2946.68	1631.38	1117.59	1487.58	930.128	1767.55	3445.49	639.279	1306.35	2807.85	617.382	1712.05	2118.15	545.124	1792.63	2128.25	1369.24	980.574	1096.21	1527.09	1574.24	2870.3	749.541	78.554	1168.16	828.589	81.8612	1105.78	590.32	669.151	915.888	797.02	179.409	1131.92	848.352	918.246	2632.39
163.073	3748.32	920.082	3748.32	623.432	1377.81	3819.9	1851.38	1376.03	1885.02	977.87	1887.8	3908.74	720.032	1544.44	3311.12	772.968	1982.02	2616.97	590.189	2059.8	2448.69	1701.54	1182.65	1330.73	1794.15	1761.69	3193.09	862.099	97.5479	1480.15	1043.53	99.1787	1244.64	650.172	832.705	1085.04	909.81	223.094	1405.67	915.199	1061.94	2903.75
163.08	4740.4	998.788	4740.4	751.528	1734.65	5316.99	1807.42	1483.64	2044.4	887.795	1900.77	3882.66	759.611	1709.66	3745.65	1073.32	2219.96	3630.32	623.728	2099.72	2692.84	1888.77	1227.62	1491.6	2180.18	2012.83	3578.36	886.047	101.576	1642.4	1372.83	128.232	1433.57	679.765	946.594	1226.97	925.98	249.634	1507.33	1040.06	1194.89	3461.92
163.088	5981.8	1055.02	5981.8	893.424	2137.16	7506.61	1537.56	1356.42	1872.26	753.486	1671.01	3534.74	777.427	1768.48	4202.76	1445.05	2465.07	5160.14	634.157	2177.41	2796.39	1820.35	1143.63	1387.8	2681.32	2257.41	4002.09	790.459	106.658	1613.56	1633.79	143.776	1743.89	659.847	1052.97	1264.08	866.482	258.643	1430.13	1124.52	1268.46	3982.94
163.095	7052.2	1102.93	7052.2	968.461	2463.37	9772.15	1273.68	1170.81	1633.36	670.433	1515.02	3095.41	782.489	1815.12	4526.65	1710.37	2645.53	7006.94	641.725	2263.08	2943.37	1649.47	1064.98	1310.51	3032.38	2527.98	4524.7	675.22	104.212	1389.42	1725.04	138.34	2151.71	637.291	1212.86	1199.26	766.164	237.478	1268.6	1143.75	1246.38	4414.83
163.103	7250.81	1026.88	7250.81	882.346	2358.76	10237.2	1002.72	962.62	1324.21	578.78	1248.36	2605.99	683.835	1672.37	4329.86	1585.15	2541.95	7319.29	567.524	2126.89	2746.63	1375.78	905.064	1146.58	2772.07	2333.03	4436.51	562.899	93.5144	1174.99	1551.05	138.915	2322.3	579.615	1200.85	1068.64	641.76	205.532	1081.25	1024.09	1154.38	4197.38
163.11	5919.31	859.302	5919.31	724.39	1929	8431.62	810.272	803.253	1038.35	494.951	1048.97	2118.88	575.181	1384.98	3608.19	1252.2	2018.12	6226.05	489.809	1690.76	2307.13	1124.75	763.891	954.299	2097.78	1919.71	3718.19	503.435	72.1421	961.227	1231.6	128.746	2050.14	508.696	1032.97	926.889	562.137	163.329	846.214	859.451	961.271	3426.52
163.118	4477.94	739.679	4477.94	664.792	1498.23	6079.89	735.583	745.329	899.629	497.664	888.7	1775.13	544.824	1125.17	2818.97	1030.59	1598.07	4488.84	468.121	1337.59	1889.2	999.783	700.605	840.183	1641.85	1480.61	2913.26	488.658	79.5018	842.442	1021.29	124.163	1662.04	485.31	882.981	807.919	560.63	175.755	721.9	745.007	831.309	2680.75
163.126	3227.42	665.437	3227.42	644.867	1194.07	4221.92	682.154	739.279	785.071	507.077	775.587	1541.3	549.916	950.112	2204.41	907.734	1266.3	3355.69	487.647	1070.22	1603.06	922.473	681.748	782.564	1378.56	1190.04	2343.09	502.98	84.2355	728.143	855.719	117.426	1283.15	491.594	787.958	705.591	565.668	175.195	666.817	653.242	713.645	2134.56
163.133	2730.28	648.966	2730.28	698.56	1098.63	3413.04	696.177	797.144	766.667	577.194	779.089	1465.72	597.919	916.175	2090.99	922.851	1192.3	2793.53	543.074	1003.03	1541.47	895.181	715.571	751.03	1259.08	1091.42	2154.84	545.24	85.2518	696.875	821.308	131.06	1111.09	542.057	819.522	734.091	602.806	183.904	661.209	677.145	734.921	1871.29
163.141	2433.73	693.713	2433.73	729.351	1093.64	2966.96	759.42	894.295	782.751	635.6	813.026	1521.52	639.516	917.211	1995.93	931.091	1124.24	2604.05	580.197	971.122	1543.75	875.06	785.745	751.725	1111.52	1053.03	2118.54	614.776	94.6252	712.757	833.783	159.908	1069.76	604.111	898.899	770.516	654.293	195.631	679.736	723.464	758.853	1728.88
163.148	2077.33	748.989	2077.33	706.78	1033.39	2456.51	787.535	888.618	832.679	628.712	810.108	1468.23	615.802	892.29	1907.09	836.115	1065.94	2168.11	569.206	930.559	1532.41	817.085	776.12	753.379	922.1	983.758	1984.49	640.779	116.624	739.615	818.249	173.112	1059.16	627.884	897.335	873.835	677.288	215.606	715.039	692.216	770.976	1587.01
163.156	1714.98	739.303	1714.98	621.917	944.432	1934.01	752.904	793.908	832.251	548.431	752.838	1377.64	542.915	847.615	1601.64	722.418	968.852	1742.27	514.259	848.904	1400.49	750.122	665.384	744.933	784.3	871.114	1736.89	627.599	121.342	728.585	772.19	169.625	1042.74	596.749	812.863	895.694	628.42	215.153	786.198	632.411	756.056	1434.9
163.163	1451.3	654.431	1451.3	523.824	786.985	1601.06	636.369	658.361	792.871	469.291	630.341	1185.57	443.288	736.422	1381.99	609.318	843.381	1417.85	426.621	732.5	1249.69	648.262	551.033	685.882	673.893	772.591	1432.7	522.299	103.451	675.533	648.991	160.415	976.706	502.728	690.306	834.561	533.591	184.936	724.747	521.903	690.302	1289.08
163.171	1214.2	507.469	1214.2	399.473	642.332	1361.06	503.376	528.249	606.295	373.165	534.509	974.814	358.832	593.201	1105.65	498.215	679.835	1219.35	334.117	597.742	980.373	520.785	445.98	547.96	555.051	622.537	1166.79	399.414	84.2546	557.087	524.146	131.935	795.052	384.909	556.904	672.476	410.888	146.61	578.395	431.127	541.21	1049.5
163.178	1036.66	415.601	1036.66	347.81	546.637	1190.76	419.079	436.476	501.098	308.611	435.552	780.201	304.368	482.668	927.574	415.552	582.339	1025.75	281.635	507.297	791.769	432.325	378.479	427.839	484.602	530.463	958.362	320.308	72.6618	454.781	424.333	104.946	649.311	314.68	450.876	519.88	340.6	124.295	454.798	351.455	427.896	870.688
164.053	1068.08	304.978	1068.08	263.995	510.852	1614.81	206.845	173.403	220.495	230.101	403.278	1351.32	238.462	422.252	1152.4	441.49	792.763	1180.54	254.593	608.66	914.397	522.144	419.331	634.537	808.357	909.748	1556.82	221.213	31.6972	393.552	688.988	57.9613	805.866	226.043	348.908	498.091	124.91	40.9219	185.81	568.281	560.062	1988.16
164.06	2220.71	502.908	2220.71	641.064	794.522	3242.83	272.581	229.642	284.686	285.807	522.698	1365.11	448.22	624.632	1516.09	1046.19	1255.5	2737.44	424.603	1299.93	1178.99	561.289	426.59	587.813	2288.07	1612.6	1793	244.702	42.2686	398.69	1384.96	99.3893	1069.5	334.343	607.33	662.785	186.285	55.6759	238.57	1097.16	742.508	2861.03
164.068	4676.49	857.009	4676.49	1219.84	1334.06	6418.12	339.983	314.89	392.678	325.075	661.863	1383.47	807.465	949.14	2227.64	2019.46	2131.32	6165.83	661.583	2579.86	1621.62	667.847	484.792	629.411	4706.49	2917.65	2239.69	279.649	44.5752	444.568	2549.67	162.09	1637.91	453.52	1156.55	884.402	253.258	69.4003	326.165	1875.79	1044.02	4575.54
164.076	8228.11	1275.94	8228.11	1884.2	1988.55	10723.7	418.795	424.572	543.225	367.387	794.463	1490.87	1152.6	1374.84	3267.03	3040.02	3127.76	10886.1	862.511	4227.14	2281.27	765.825	545.361	694.252	7213.96	4530.2	2830.02	325.82	52.9496	526.869	3776.87	241.681	2635.28	586.997	1940.94	1247.1	340.671	80.2368	436.713	2670.63	1396.66	7164.2
164.083	11108	1515.18	11108	2084.72	2401.91	13910.2	476.968	510.272	636.086	381.217	858.034	1608.4	1310.57	1724.8	4203.1	3354.9	3762.06	14652.6	931.302	5189.31	2767.29	888.624	610.726	842.878	8219.27	5484.18	3345.97	394.456	56.54	623.894	4211.15	287.921	3684.29	640.099	2724.25	1543.49	393.736	100.977	529.484	2981.1	1652.59	9165.72
164.091	11265.9	1412.12	11265.9	1723.14	2256.12	13563.1	508.763	546.657	746.475	366.166	809.017	1589.76	1121.08	1632.48	4287.82	2770.3	3329.81	14329.7	819.891	4794.41	2753.64	943.042	621.763	838.674	6856.39	5029.16	3347.94	422.433	68.1318	653.323	3575.82	277.448	3860.36	619.769	2730.38	1498.29	421.68	114.219	567.225	2521	1547.64	8705.27
164.098	9325.25	1198.84	9325.25	1253.73	1790.42	10577.4	513.536	568.573	724.414	322.368	762.031	1471.88	905.879	1411.8	3732.23	2021.79	2681.08	11257.3	671.216	3632.9	2360.68	988.841	627.459	856.516	4951.11	3810.09	2865.06	412.036	71.0425	663.859	2616.45	218.835	3273.01	527.255	2224.51	1250.8	427.982	120.303	556.982	1837.59	1220.5	6925.53
164.106	6906.06	929.795	6906.06	966.31	1421.39	7350.6	482.934	548.614	717.141	286.203	652.129	1341.1	709.994	1195.14	3033.33	1484.96	1966.01	7642.75	552.107	2667.67	1955.65	959.119	619.247	818.845	3602.68	2744.53	2397.99	387.744	66.996	647.703	1828.92	174.654	2423.81	422.203	1599.94	994.717	407.6	112.425	562.614	1334.99	981.895	4986.97
164.113	5157.9	761.372	5157.9	795.737	1113.51	5167.72	411.048	493.546	640.66	238.78	533.503	1124.63	599.149	992.138	2349.43	1162.22	1566.6	5451.35	455.939	1997.92	1573.74	879.165	568.524	825.934	2844.89	2073.44	1926.8	343.438	63.9223	587.71	1381.26	142.383	1779.7	359.189	1194.67	814.719	364.363	114.227	501.924	1026.1	785.494	3687.31
164.121	3937.6	615.977	3937.6	653.547	898.695	3904.13	349.036	420.341	563.474	222.148	456.621	916.216	483.539	799.38	1854.45	938.522	1236.66	4184.21	387.913	1585.45	1302.64	736.572	500.202	695.914	2240.75	1636.27	1539.41	292.002	61.2945	507.858	1103.39	132.831	1335.54	310.975	961.12	656.528	327.791	100.068	422.476	829.241	650.725	2842.89
164.128	2986.57	492.494	2986.57	507.628	718.694	2926.45	297.857	349.895	449.102	200.037	372.442	733.162	397.776	639.36	1460.67	723.03	981.039	3212.93	317.613	1200.37	1022.55	621.158	434.115	603.025	1647.56	1247.23	1213.06	252.81	53.2108	426.723	839.735	111.907	1061.3	269.048	765.84	517.734	278.33	89.4333	349.38	629.71	515.547	2199.51
164.136	2149.2	382.549	2149.2	421.772	562.151	2061.33	259.326	303.581	388.685	176.544	321.286	632.566	320.631	521.846	1111.98	554.605	734.213	2228.18	277.443	901.553	804.01	510.92	364.189	487.704	1197.58	913.966	970.976	224.736	49.8396	374.16	625.853	93.4354	813.908	221.269	582.335	426.254	246.095	75.1924	303.342	487.27	426.088	1618.92
164.143	1680.01	351.086	1680.01	396.428	501.474	1598.43	249.72	296.061	334.713	179.316	292.399	573.269	316.528	468.578	937.865	510.789	662.217	1749.69	259.412	759.817	708.554	461.366	333.644	455.302	1041.43	779.033	856.892	222.08	47.3914	334.893	569.081	86.7409	668.41	216.747	507.921	394.077	230.242	76.7463	278.676	450.206	393.624	1315.34
164.151	1562.21	380.507	1562.21	447.331	530.051	1539.4	269.175	296.434	352.455	198.31	323.271	595.407	327.643	472.384	925.272	553.07	681.498	1657.08	289.582	788.279	741.664	455.122	335.89	442.092	1054.55	804.717	853.034	238.985	51.0271	330.744	619.537	100.021	641.219	243.717	532.674	415.719	247.147	79.2818	280.654	495.08	426.908	1276.92
164.159	1439.88	379.109	1439.88	402.129	504.263	1430.2	259.208	275.764	337.534	195.382	298.731	561.68	307.034	452.353	853.447	503.598	647.695	1574.23	262.37	733.158	676.5	430.053	314.735	440.798	959.193	757.809	800.411	229.491	52.0128	326.422	575.269	102.138	627.419	235.726	512.3	423.398	234.016	74.6683	278.622	454.815	398.178	1213.7
164.166	1240.55	330.521	1240.55	352.622	442.128	1231.5	228.966	240.6	320.661	160.019	261.077	499.539	257.362	398.947	731.026	424.474	550.039	1330.6	230.386	638.98	601.432	365.151	268.358	365.091	793.689	642.614	686.427	196.022	46.4114	281.281	490.258	81.8772	579.102	203.993	437.99	368.106	203.387	68.6948	264.52	387.419	359.656	1072.07
164.174	1068.21	282.202	1068.21	311.142	386.408	1035.72	206.483	216.309	266.891	147.385	236.666	450.479	239.108	357.141	634.809	380.082	501.972	1138.81	201.764	557.752	529.853	328.946	239.923	340.139	705.006	565.13	606.606	174.19	40.2811	261.127	438.291	76.2856	523.871	178.31	384.282	345.702	172.186	65.2369	236.779	342.511	319.343	924.371
165.059	1716.05	592.474	1716.05	984.049	1411.77	2675.57	309.491	249.061	334.056	206.375	305.53	604.173	433.628	631.522	1252.55	777.801	911.56	2929.02	435.45	1064.01	1228.74	353.745	248.892	324.293	1344.55	1434.81	1377.14	242.733	43.8265	308.814	749.585	84.2784	535.952	336.892	520.895	403.513	266.059	66.2453	301.927	844.972	649.03	2023.63
165.066	2791.98	746.501	2791.98	1176.18	1862.64	3777.92	364.408	324.711	450.917	249.579	400.121	770.601	508.024	825.571	1760.87	968.626	1225.11	4330.7	507.627	1436.58	1699.59	491.739	357.735	490.014	1747.05	1927.66	1874.64	271.799	51.6734	367.329	937.708	114.692	815.736	442.828	773.938	598.145	324.626	89.3864	393.261	1049.43	812.578	2829
165.074	3878.9	783.306	3878.9	1062.54	1921.72	4215.35	404.805	354.766	568.417	257.946	412.689	837.166	512.754	892.39	1946.06	989.327	1312.49	4868.73	473.633	1570.16	1816.04	612.733	467.652	618.186	1879.12	2084.81	2053.16	292.498	51.6352	408.82	993.965	139.861	995.033	504.762	887.16	707.042	362.808	93.6563	447.78	1043.75	837.332	3120.65
165.081	4555.42	732.322	4555.42	914.028	1611.35	3952.24	420.565	375.15	615.652	285.681	452.41	864.079	488.088	866.609	1842.47	946.397	1195.55	4510.26	433.963	1469.42	1640.74	712.395	542.739	710.942	1873.32	1863.47	1958.14	299.532	52.346	408.038	982.928	158.111	1010.39	564.843	856.409	742.689	406.846	106.16	469.484	947.69	742.947	2886.72
165.089	4602.24	661.358	4602.24	790.377	1306.75	3491.03	452.374	401.71	650.897	318.207	482.891	914.061	471.336	830.387	1713.19	899.315	1071.49	3760.42	425.727	1332.92	1499.14	768.815	583.742	825.069	1701.99	1644.68	1743.39	341.209	66.2749	423.029	920.63	145.089	941.909	544.011	798.912	774.981	424.287	117.054	484.601	854.37	710.487	2598.65
165.096	4078.78	614.509	4078.78	699.914	1156.06	3093.25	460.64	454.182	679.104	312.024	499.39	941.005	453.653	783.829	1595.29	801.453	1023.45	3129.94	437.011	1188.43	1432.66	848.223	614.384	881.538	1480.15	1420.59	1626.19	364.604	72.5865	465.891	814.51	148.787	879.937	502.282	737.751	749.939	437.385	135.021	505.512	759.981	659.405	2347.73
165.104	3298.6	545.011	3298.6	585.183	1031.52	2682.66	443.891	487.031	691.557	268.183	502.253	919.746	405.566	745.289	1542.03	697.535	951.399	2647.22	398.281	1038.4	1362.61	913.214	605.089	848.74	1276.28	1253.64	1537.45	368.186	75.8427	561.047	708.332	137.484	803.109	414.717	641.954	646.336	458.783	133.013	534.007	636.594	629.272	2061.95
165.112	2683.93	481.513	2683.93	496.841	901.156	2219.68	408.405	467.145	655.265	243.887	488.897	865.558	373.007	701.929	1392.7	586.077	876.223	2192.17	349.278	899.234	1257.85	912.103	620.551	865.444	1149.39	1071.6	1403.49	337.321	73.056	585.329	611.047	123.58	704.67	363.706	554.418	549.875	430.235	143.016	552.801	524.654	530.481	1811.86
165.119	2208.04	457.453	2208.04	483.88	789.669	1888.98	384.761	453.489	621.036	251.944	448.386	787.206	366.127	654.124	1271.39	552.524	812.286	1898.66	343.138	818.599	1163.98	829.083	592.056	856.632	1032.91	950.529	1227.95	323.725	74.0876	590.252	566.217	110.313	609.637	339.583	504.315	519.907	426.958	141.822	521.372	477.053	509.253	1574.2
165.127	1838.73	430.698	1838.73	451.392	696.448	1548.95	372.789	418.884	548.68	241.659	412.637	712.48	347.364	599.421	1091.45	507.919	732.48	1484.64	338.683	726.075	1024.46	747.006	534.024	763.293	897.377	824.778	1050.88	320.795	74.44	541.754	506.601	113.636	547.841	335.175	447.008	498.164	386.612	141.712	452.665	451.757	462.733	1352.43
165.134	1516.41	407.007	1516.41	415.511	634.767	1314.77	347.802	386.241	515.936	236.228	375.432	656.98	333.409	569.73	996.302	456.032	652.201	1285.32	318.56	635.283	930.623	682.075	462.173	674.212	807.048	737.986	941.658	305.354	73.5263	514.062	468.764	108.962	502.314	306.517	393.053	445.522	391.207	122.947	408.403	408.295	438.485	1149.21
165.142	1296	366.321	1296	390.095	581.76	1150.66	332.059	362.88	481.961	210.801	350.69	619.646	311.716	531.675	872.573	424.336	594.801	1147.71	290.069	571.545	851.054	660.17	435.269	667.434	787.368	651.686	860.606	276.018	65.9367	447.674	429.62	93.9935	476.739	287.052	373.495	413.519	363.019	117.566	392.793	364.657	385.003	1036.71
165.149	1066.9	328.715	1066.9	331.588	479.577	916.153	280.301	315.526	418.655	196.511	294.013	513.67	264.924	460.378	765.792	365.525	481.058	930.615	242.124	467.615	722.216	559.001	384.38	598.654	670.868	521.948	709.201	249.739	65.8189	398.737	361.838	90.8104	391.638	246.858	307.91	340.14	326.004	103.537	335.778	302.793	329.648	855.264
165.157	1006.82	340.405	1006.82	352.776	471.028	838.417	312.163	310.874	417.676	234.82	307.865	526.491	276.763	467.297	713.007	396.625	491.695	849.756	283.809	481.018	708.73	530.549	370.967	577.851	602.37	503.942	683.682	288.05	68.8767	386.372	389.23	98.2238	394.361	283.603	309.246	388.663	358.507	107.053	330.423	334.364	349.099	807.639
166.067	1199.02	301.414	1199.02	315.073	544.102	1272.95	325.431	320.225	412.209	206.213	306.774	772.289	263.061	405.846	729.945	332.834	428.584	1165.77	255.846	616.533	612.303	512.924	296.355	418.113	749.868	626.201	707.431	328.094	51.931	386.168	436.567	65.1781	364.916	180.486	283.173	294.296	270.015	84.8394	353.297	353.331	370.059	1203.85
166.075	1698.61	369.535	1698.61	349.012	727.424	1642.37	443.112	443.171	576.125	218.761	381.88	947.96	370.398	581.606	1042.49	406.332	578.906	1616.48	320.616	794.957	765.511	861.183	401.694	570.906	1058.58	849.167	869.595	392.121	64.0888	496.737	532.422	83.5769	479.914	219.544	356.823	401.65	352.376	123.952	441.39	410.817	470.34	1492.27
166.082	2268.47	440.637	2268.47	374.974	930.785	1887.46	594.745	691.532	834.466	237.742	446.888	1134.36	484.056	876.367	1449.05	474.279	827.347	2018.75	399.975	964.639	975.614	1419.3	578.32	830.626	1339.29	1098.5	1055.36	512.703	87.0239	648.316	594.745	91.0871	649.917	257.978	412.771	531.683	473.008	177.917	578.499	465.419	542.423	1839.12
166.09	2809.14	460.83	2809.14	379.069	1129.86	1907.76	736.472	981.201	1112.98	252.012	528.462	1278.1	584.398	1198.32	1900.5	525.391	1037.12	2219.01	470.952	1099.81	1146.77	1951.32	774.634	1103.16	1515.96	1367	1262.86	630.65	108.574	864.596	633.913	104.781	844.2	293.431	446.383	687.955	592.237	258.404	716.886	449.839	597.957	2118
166.098	2934.12	461.029	2934.12	350.526	1107.38	1796.24	738.561	1084.68	1268.18	259.759	541.072	1311.65	586.583	1256.91	2035.35	492.646	1094.01	2156.17	461.664	1070.44	1220.61	2058.02	826.826	1215.18	1412.92	1349.21	1308.92	631.363	122.248	970.794	594.781	115.164	900.456	295.365	431.269	724.222	611.922	275.542	793.504	410.86	583.347	2145.67
166.105	2617.17	391.131	2617.17	305.199	962.087	1563.87	625.526	973.096	1205.35	228.35	475.964	1157.5	499.339	1067.39	1906.11	440.436	955.916	1908.26	389.759	923.775	1107.9	1788.75	835.209	1228.13	1245.16	1140.09	1242.89	537.687	104.223	924.248	498.738	105.801	810.07	268.076	399.896	686.824	563.105	262.812	760.679	345.637	533.436	1873.65
166.113	2153.66	355.722	2153.66	278.013	780.683	1350.78	512.991	788.768	993.065	207.485	411.542	966.596	421.444	864.042	1574.68	389.04	785.775	1583.87	344.041	765.822	1005.75	1472.28	747.048	1034.41	1157.84	934.343	1070.9	460.814	94.0357	850.822	421.493	84.6515	692.763	230.722	359.366	542.391	464.756	209.209	641.814	322.552	450.247	1572.53
166.12	1802.8	307.191	1802.8	237.154	595.584	1086.57	406.415	647.238	774.114	172.909	358.146	740.582	357.809	695.778	1284.12	347.338	631.91	1254.79	292.902	611.034	802.521	1261.14	669.905	906.019	1067.31	713.011	876.181	368.961	82.0968	709.409	347.384	79.2088	527.754	193.109	301.129	397.014	402.35	167.382	501.272	256.453	368.471	1193.19
166.128	1693.35	294.401	1693.35	219.003	524.948	964.546	375.686	573.708	691.769	169.637	327.123	636.776	331.81	624.337	1118.68	326.991	580.943	1075.45	261.904	558.549	736.201	1180.42	661.781	916.397	1050.38	625.87	778.37	342.685	84.2309	620.422	309.684	77.993	443.142	185.805	272.472	363.894	385.463	153.227	449.488	233.72	322.076	1000.16
166.136	1558.91	262.258	1558.91	200.271	450.172	855.77	329.544	500.616	623.714	152.897	290.521	562.982	297.123	536.9	1017.75	286.111	511.861	929.525	229.541	490.872	667.681	1052.05	632.816	840.405	915.852	532.129	729.055	301.733	71.633	593.412	277.808	73.2217	392.505	169.652	238.889	335.928	346.807	146.749	412.456	203.818	288.901	881.543
166.143	1320.23	223.543	1320.23	175.046	366.201	744.253	283.867	416.976	518.331	138.523	241.963	494.853	245.318	445.173	850.833	248.635	414.162	840.177	201.176	401.685	599.104	838.2	538.735	717.047	746.144	449.84	659.321	250.262	66.5218	518.111	235.578	60.0357	349.542	148.686	208.264	293.658	282.627	113.814	351.044	191.596	247.187	775.083
167.079	1394.43	609.717	1394.43	492.637	758.425	1684.29	638.357	676.6	827.076	287.007	479.382	1060.67	382.583	656.449	1224.11	441.007	705.137	1329.67	456.46	789.926	1308.58	867.503	593.1	822.784	786.211	840.884	1411.24	528.664	84.6624	757.375	610.811	103.392	632.829	349.367	424.187	498.888	668.54	215.868	851.607	497.33	658.67	1787.76
167.087	1663.65	651.151	1663.65	487.262	828.831	1809.26	705.316	796.614	991.583	287.963	488.859	1101.84	409.857	759.285	1452.81	478.85	760.097	1632.14	462.212	878.283	1506.48	1027.49	714.943	977.62	880.082	915.723	1570.74	588.25	97.3282	992.733	715.751	120.618	833.5	360.142	468.905	575.889	737.218	257.059	1050.25	524.938	710.153	2131.2
167.094	1761.66	582.329	1761.66	443.757	728.641	1615.48	638.796	788.617	989.597	253.641	471.252	1006.64	393.695	739.721	1434.51	459.651	752.963	1596.4	403.864	816.463	1389.2	1016.45	712.338	1003.42	816.27	894.95	1476.2	540.466	99.2696	976.437	682.431	124.816	914.471	347.018	448.019	549.896	725.128	250.442	1073.74	475.126	644.678	2098.46
167.102	1615.37	545.629	1615.37	426.326	709.833	1422.16	598.749	726.631	930.784	294.757	446.787	939.692	391.861	724.442	1308.22	439.79	723.831	1456.34	405.259	767.053	1317.61	959.579	650.006	927.066	731.554	827.39	1350.88	507.902	94.3673	918.169	629.706	124.297	957.711	346.352	419.104	514.81	679.025	245.228	971.317	441.033	585.467	1843.85
167.11	1421.59	520.073	1421.59	457.545	660.768	1281.28	560.145	686.49	807.129	301.197	447.385	921.768	412.774	725.954	1228.02	475.7	711.78	1279.43	420.854	706.279	1231.59	904.15	613.069	849.043	699.634	763.688	1250.3	496.921	89.7133	791.729	580.926	118.502	863.568	360.352	416.559	493.606	652.335	210.24	840.579	430.978	549.783	1558.73
[truncated: 1,715 more rows]
